# Supplementary material for: Comparative transcript profiling of alloplasmic male-sterile lines revealed altered gene expression related to pollen development in rice (Oryza sativa L.)
Source: BMC Plant Biol. 2016 Aug 5;16:175. doi: 10.1186/s12870-016-0864-7 (PMC4974769; doi:10.1186/s12870-016-0864-7)
Supplement: Additional file 4: Table S1. — The expression patterns and annotations of 622 DEGs identified in each of the three CMS lines. (XLSX 141 kb) [file 12870_2016_864_MOESM4_ESM.xlsx]

## Sheet: Sheet1
Additional file 4: Table S1 The expression patterns and annotations of 622 DEGs identified in any of the three CMS lines
	Meixiang B	XQZ-A/MB	ZS97-A/MB	D62-A/MB		Annotation
Cluster01
Os07g0209100	0.61045	-0.9999	-0.04341	0.43275	LOC_Os07g10840.1	uncharacterized glycosyltransferase, putative, expressed	Cluster01
Os01g0712700	0.7077	-0.50345	-0.43225	0.22805	LOC_Os01g51540.1	cytidine/deoxycytidylate deaminase, putative, expressed	Cluster01
Os01g0931100	0.56995	-0.751	-0.090055	0.27105	LOC_Os01g70550.1	heparan-alpha-glucosaminide N-acetyltransferase, putative, expressed	Cluster01
Os10g0140200	0.9405	-0.74905	-0.238205	0.0469	LOC_Os10g05069.1	lysosomal alpha-mannosidase precursor, putative, expressed	Cluster01
Os10g0465700	0.6938	-0.59065	-0.2085	0.105325	LOC_Os10g32810.1	beta-amylase, putative, expressed	Cluster01
Os11g0701600	0.5702	-1.09295	0.239777	0.283025	LOC_Os11g47570.1	glycosyl hydrolase, putative, expressed	Cluster01
Os12g0189300	1.3405	-1.04645	-0.3308	0.036585	LOC_Os12g08760.1	carboxyvinyl-carboxyphosphonate phosphorylmutase, putative, expressed	Cluster01
Os12g0568200	0.0734	-0.44195	0.245175	0.123095	LOC_Os12g38051.1	metallothionein, putative, expressed	Cluster01
Os03g0124900	0.87305	-0.6276	-0.2072	-0.037965	LOC_Os03g03350.1	polygalacturonase, putative, expressed	Cluster01
Os10g0461100	0.8174	-0.59	-0.40435	0.17695	LOC_Os10g32348.1	PsbP, putative, expressed	Cluster01
Cluster02
Os01g0209800	-0.7272	0.37835	-0.311	0.65985	LOC_Os01g11160.1	amino acid permease family protein, putative, expressed	Cluster02
Os01g0214600	-1.02945	-0.040605	0.143245	0.9265	LOC_Os01g11620.1	GDSL-like lipase/acylhydrolase, putative, expressed	Cluster02
Os01g0538000	-1.335	0.583	-1.4225	2.1745	LOC_Os01g35580.1	expressed protein	Cluster02
Os01g0728400	-0.96995	-0.76055	-0.79445	2.5245	LOC_Os01g52810.1	expressed protein	Cluster02
Os02g0829500	-0.9541	0.1037	0.0074	0.843	LOC_Os02g58260.1	metallo-beta-lactamase family protein, putative, expressed	Cluster02
Os03g0179700	-0.8416	-0.3388	0.16925	1.01095	LOC_Os03g08200.1	DUF567 domain containing protein, putative, expressed	Cluster02
Os03g0405500	-0.94655	0.9349	-0.8783	0.88965	LOC_Os03g29190.1	PDI, putative, expressed	Cluster02
Os04g0469800	-0.42635	0.190715	-0.54465	0.7803	LOC_Os04g39430.1	cytochrome P450, putative, expressed	Cluster02
Os04g0493400	-1.00275	0.056035	-1.351	2.298	LOC_Os04g41620.1	CHIT2 - Chitinase family protein precursor, expressed	Cluster02
Os04g0659300	-0.4349	-0.4655	0.0089	0.8914	LOC_Os04g56430.1	cysteine-rich receptor-like protein kinase, putative, expressed	Cluster02
Os05g0366600	-0.5397	-0.307025	-0.3411	1.1881	LOC_Os05g30350.1	Os5bglu22 - beta-glucosidase homologue, similar to G. max isohydroxyurate hydrolase, expressed	Cluster02
Os06g0225000	-1.1452	0.039	-0.317055	1.423	LOC_Os06g12090.1	miro, putative, expressed	Cluster02
Os06g0622700	-0.96215	0.20845	-0.17544	0.92915	LOC_Os06g41770.1	bZIP transcription factor domain containing protein, expressed	Cluster02
Os07g0529000	-0.16113	-0.73455	-0.32497	1.2205	LOC_Os07g34520.1	isocitrate lyase, putative, expressed	Cluster02
Os07g0617100	-0.4159	-0.15905	-0.152525	0.7275	LOC_Os07g42520.1	dirigent, putative, expressed	Cluster02
Os08g0176900	-0.49145	-0.2994	0.05902	0.73185	LOC_Os08g07970.1	transcription factor, putative, expressed	Cluster02
Os08g0331800	-0.5468	-0.09738	-0.3015	0.94575	LOC_Os08g24300.1	expressed protein	Cluster02
Os08g0353700	-0.58085	-0.36256	-0.63285	1.5765	LOC_Os08g26520.1	expressed protein	Cluster02
Os08g0544400	-0.678	-0.38155	-0.370245	1.43	LOC_Os08g43120.1	Plant PDR ABC transporter associated domain containing protein, expressed	Cluster02
Os09g0451500	-0.61745	0.09485	-0.37525	0.8976	LOC_Os09g27830.1	OsPDIL2-3 protein disulfide isomerase PDIL2-3, expressed	Cluster02
Os10g0565500	-0.33705	-0.20505	-0.25745	0.79955	LOC_Os10g41580.1	protein binding protein, putative, expressed	Cluster02
Os11g0592200	-0.63875	-0.4502	-0.46305	1.552	LOC_Os11g37970.1	WIP5 - Wound-induced protein precursor, expressed	Cluster02
Os12g0576100	-0.77155	0.262895	-0.138355	0.6472	LOC_Os12g38720.1	expressed protein	Cluster02
Os12g0630200	-0.3255	-0.3177	-0.55415	1.1975	LOC_Os12g43450.1	thaumatin family domain containing protein, expressed	Cluster02
Os04g0448800	-0.6312	0.1696	0.001375	0.460245	LOC_Os04g37600.1	phosphate carrier protein, mitochondrial precursor, putative, expressed	Cluster02
Os04g0506100	0.02995	-0.0806	-0.4648	0.5155	LOC_Os04g42700.1	receptor-like protein kinase precursor, putative, expressed	Cluster02
Os12g0428000	0.0342	-0.13482	-0.2048	0.30536	LOC_Os12g24020.1	rhodanese-like domain containing protein, putative, expressed	Cluster02
Cluster 03
Os01g0197100	0.6242	0.1748	-0.8306	0.031605	LOC_Os01g10040.1	cytochrome P450, putative, expressed	Cluster03
Os01g0598600	0.7985	0.013495	-0.5251	-0.28695	LOC_Os01g41550.1	aspartic proteinase, putative, expressed	Cluster03
Os01g0705700	0.95165	-0.03005	-0.7538	-0.16764	LOC_Os01g50940.1	helix-loop-helix DNA-binding domain containing protein, expressed	Cluster03
Os02g0752200	0.48005	-0.0005	-1.02825	0.5487	LOC_Os02g51620.1	glycosyl hydrolase family 3 protein, putative, expressed	Cluster03
Os03g0822000	0.77585	0.198095	-0.7378	-0.2361	LOC_Os03g60720.1	expansin precursor, putative, expressed	Cluster03
Os04g0410200	0.7611	0.04059	-0.53555	-0.26618	LOC_Os04g33500.1	protein kinase, putative, expressed	Cluster03
Os04g0583500	1.1109	-0.0048	-0.78045	-0.32565	LOC_Os04g49410.1	expansin precursor, putative, expressed	Cluster03
Os04g0640700	0.82655	-0.03774	-0.5741	-0.21485	LOC_Os04g54810.1	beta-D-xylosidase, putative, expressed	Cluster03
Os05g0518600	1.376	0.02533	-0.997	-0.40475	LOC_Os05g44210.1	trehalose-6-phosphate synthase, putative, expressed	Cluster03
Os07g0206700	1.1275	0.09025	-1.0393	-0.17875	LOC_Os07g10600.1	cycloartenol-C-24-methyltransferase 1, putative, expressed	Cluster03
Os07g0510900	0.69445	-0.0495065	-0.4483	-0.1966	LOC_Os07g32660.1	monocopper oxidase, putative, expressed	Cluster03
Os07g0563300	0.716	0.039	-0.51235	-0.24265	LOC_Os07g37610.1	B3 DNA binding domain containing protein, putative, expressed	Cluster03
Os09g0404500	0.759	-0.1386	-0.7739	0.1535	LOC_Os09g23930.1	retrotransposon protein, putative, unclassified, expressed	Cluster03
Os10g0178200	0.67635	0.007575	-0.5493	-0.13462	LOC_Os10g09930.1	expressed protein	Cluster03
Os10g0556100	0.7001	0.49935	-1.0796	-0.1197	LOC_Os10g40730.1	expansin precursor, putative, expressed	Cluster03
Os10g0562100	0.6428	-0.0066078	-0.4476	-0.188645	LOC_Os10g41260.1	MYB family transcription factor, putative, expressed	Cluster03
Os11g0149400	0.69305	0.2253	-0.71375	-0.20462	LOC_Os11g05190.1	phytosulfokines precursor, putative, expressed	Cluster03
Os12g0157000	0.8451	0.20695	-0.6711	-0.3808	LOC_Os12g06080.1	expressed protein	Cluster03
Os12g0178100	0.73745	0.1701	-0.70925	-0.19825	LOC_Os12g07820.1	OsAPx6 - Stromal Ascorbate Peroxidase encoding gene 5,8, expressed	Cluster03
Os08g0473900	0.69475	-0.2008	-0.54855	0.054445	LOC_Os08g36910.1	alpha-amylase precursor, putative, expressed	Cluster03
Os01g0720700	0.796	-0.2592	-0.6853	0.1485	LOC_Os01g52260.1	serine acetyltransferase protein, putative, expressed	Cluster03
Os01g0839900	0.5942	-0.1683	-0.50125	0.07536	LOC_Os01g62260.1	thaumatin, putative, expressed	Cluster03
Os03g0255100	0.56795	-0.2483	-0.74355	0.42385	LOC_Os03g15020.1	beta-galactosidase precursor, putative, expressed	Cluster03
Os03g0349600	0.61855	-0.2257	-0.70765	0.3148	LOC_Os03g22720.1	expressed protein	Cluster03
Os05g0477600	0.81135	0.41325	-0.8555	-0.3692	LOC_Os05g39990.1	expansin precursor, putative, expressed	Cluster03
Cluster04
Os12g0187800	0.8387	-0.86745	0.3767	-0.34805	LOC_Os12g08700.1	expressed protein	Cluster04
Os01g0929600	1.40465	-0.9651	-0.03551	-0.40425	LOC_Os01g70440.1	LEML1 - Anther-specific LEM1 family protein precursor, expressed	Cluster04
Os08g0495500	0.5887	-0.60335	0.1827	-0.16805	LOC_Os08g38700.1	C3-BTB2 - Bric-a-Brac, Tramtrack, Broad Complex BTB domain with C3 subfamily conserved sequence, expressed	Cluster04
Os12g0476200	0.75585	-0.4803	-0.10196	-0.1736	LOC_Os12g29220.1	nodulin MtN3 family protein, putative, expressed	Cluster04
Os02g0141300	0.84255	-0.58325	-0.12162	-0.13763	LOC_Os02g04840.1	GHMP kinases ATP-binding protein, putative, expressed	Cluster04
Os03g0286900	0.52865	-0.86225	0.363445	-0.029875	LOC_Os03g17790.1	OsRCI2-5 - Putative low temperature and salt responsive protein, expressed	Cluster04
Os06g0654900	0.65085	-0.567	-0.0422	-0.04165	LOC_Os06g44450.1	CCT/B-box zinc finger protein, putative, expressed	Cluster04
Os11g0177400	0.688	-0.5499	-0.07435	-0.063735	LOC_Os11g07600.1	ABC-2 type transporter domain containing protein, expressed	Cluster04
Cluster05
Os01g0138500	0.8789	-0.77745	0.8661	-0.96755	LOC_Os01g04590.1	expressed protein	Cluster05
Os04g0538000	0.51045	-0.47955	0.6068	-0.63765	LOC_Os04g45480.1	heat shock protein STI, putative, expressed	Cluster05
Os05g0562800	0.8428	-0.8035	0.53747	-0.577	LOC_Os05g48840.1	expressed protein	Cluster05
Os11g0143300	0.5252	-0.6332	0.7532	-0.6452	LOC_Os11g04720.1	OsRR10 type-A response regulator, expressed	Cluster05
Os05g0560500	0.59245	-0.64205	0.851	-0.8014	LOC_Os05g48680.1	expressed protein	Cluster05
Cluster06
Os12g0578200	0.6215	-0.09487	1.122	-1.6485	LOC_Os12g38900.1	chorismate mutase, chloroplast precursor, putative, expressed	Cluster06
Os02g0805100	0.77395	0.04045	1.51	-2.3245	LOC_Os02g56120.1	OsIAA9 - Auxin-responsive Aux/IAA gene family member, expressed	Cluster06
Os04g0652700	0.4399	0.06621	0.9056	-1.4115	LOC_Os04g55850.1	nuclease PA3, putative, expressed	Cluster06
Os07g0409500	0.2741	0.13781	0.89375	-1.3055	LOC_Os07g22680.1	SKP1-like protein 1B, putative, expressed	Cluster06
Os08g0235800	0.17697	0.06675	0.7705	-1.0144	LOC_Os08g13840.1	WRKY25, expressed	Cluster06
Os02g0627100	0.329	0.2016	0.6296	-1.1603	LOC_Os02g41680.1	phenylalanine ammonia-lyase, putative, expressed	Cluster06
Os03g0799300	0.308	0.5574	0.76835	-1.6345	LOC_Os03g58500.1	expressed protein	Cluster06
Os09g0251800	0.3324	0.084955	0.47185	-0.88925	LOC_Os09g07800.1	expressed protein	Cluster06
Os02g0704900	0.43045	0.129465	0.6471	-1.207	LOC_Os02g47600.1	soluble inorganic pyrophosphatase, putative, expressed	Cluster06
Cluster 07
Os01g0239700	0.61435	0.317	-0.235015	-0.69635	LOC_Os01g13800.1	receptor-like protein kinase 5 precursor, putative, expressed	Cluster 07
Os01g0251400	0.6586	0.5715	-0.40176	-0.8284	LOC_Os01g14850.1	MFS18 protein precursor, putative, expressed	Cluster 07
Os01g0330100	0.67935	0.4444	-0.45705	-0.66665	LOC_Os01g22660.1	GDSL-like lipase/acylhydrolase, putative, expressed	Cluster 07
Os04g0507700	0.9713	0.67655	-0.94865	-0.69935	LOC_Os04g42860.1	GDSL-like lipase/acylhydrolase, putative, expressed	Cluster 07
Os09g0363900	0.6357	0.4583	-0.3282	-0.7657	LOC_Os09g19930.1	HOTHEAD precursor, putative, expressed	Cluster 07
Os10g0150400	0.78645	0.6278	-0.49605	-0.91825	LOC_Os10g05970.1	POEI12 - Pollen Ole e I allergen and extensin family protein precursor, expressed	Cluster 07
Os11g0117600	0.771615	0.92095	-0.768	-0.9243	LOC_Os11g02540.1	WRKY50, expressed	Cluster 07
Os11g0490900	0.10416	0.49105	-0.0821	-0.5131	LOC_Os11g29870.1	WRKY72, expressed	Cluster 07
Cluster08
Os01g0716800	0.46295	-0.2153	0.5448	-0.7924	LOC_Os01g51890.1	endonuclease/exonuclease/phosphatase family domain containing protein, expressed	Cluster08
Os01g0772400	0.39815	-0.2468	0.5209	-0.67225	LOC_Os01g56560.1	cyclase/dehydrase family protein, expressed	Cluster08
Os01g0952900	0.3967	-0.15345	0.5816	-0.8248	LOC_Os01g72360.1	expressed protein	Cluster08
Os01g0191700	0.32735	-0.08279	0.4822	-0.72675	LOC_Os01g09570.1	6-phosphofructokinase, putative, expressed	Cluster08
Os04g0500900	0.6944	-0.302611	1.338	-1.73	LOC_Os04g42260.1	protein phosphatase 2C, putative, expressed	Cluster08
Os05g0574000	0.49	-0.28425	0.7855	-0.9913	LOC_Os05g49830.1	lipase class 3 family protein, putative, expressed	Cluster08
Os07g0446600	0.32605	-0.22295	0.71025	-0.8134	LOC_Os07g26520.1	expressed protein	Cluster08
Os02g0139100	0.35065	-0.20115	0.68595	-0.8354	LOC_Os02g04650.1	activator of 90 kDa heat shock protein ATPase homolog, putative, expressed	Cluster08
Os10g0546600	0.3853	-0.27445	0.9686	-1.08	LOC_Os10g39930.1	cytochrome P450 97B2, putative, expressed	Cluster08
Os12g0603800	0.33665	-0.23902	0.83525	-0.93285	LOC_Os12g41110.1	OsCML5 - Calmodulin-related calcium sensor protein, expressed	Cluster08
Os01g0136400	0.22375	-0.1926	0.4703	-0.5014	LOC_Os01g04409.1	OsWAK1 - OsWAK receptor-like cytoplasmic kinase OsWAK-RLCK, expressed	Cluster08
Os01g0507700	0.58015	-0.5713	1.097	-1.10605	LOC_Os01g32330.1	heavy metal-associated domain containing protein, expressed	Cluster08
Os07g0628500	0.21337	-0.10064	0.88885	-1.00135	LOC_Os07g43530.1	helix-loop-helix DNA-binding domain containing protein, expressed	Cluster08
Cluster09
Os03g0220100	0.64795	0.19179	0.2061	-1.046	LOC_Os03g12030.1	3-ketoacyl-CoA synthase, putative, expressed	Cluster09
Os04g0569300	0.5231	0.31815	0.158145	-0.9992	LOC_Os04g48130.1	OsRhmbd11 - Putative Rhomboid homologue, expressed	Cluster09
Os09g0424300	0.415	0.5206	0.063445	-0.9992	LOC_Os09g25620.1	CPuORF8 - conserved peptide uORF-containing transcript, expressed	Cluster09
Os10g0494300	0.96035	0.1528	0.1694	-1.28265	LOC_Os10g35180.1	white-brown complex homolog protein 11, putative, expressed	Cluster09
Os01g0508000	0.5048	0.0971065	0.15675	-0.75885	LOC_Os01g32364.1	Os1bglu1 - beta-mannosidase/glucosidase homologue, expressed	Cluster09
Os09g0493400	0.82175	0.2817	0.04305	-1.1465	LOC_Os09g32010.1	ternary complex factor MIP1, putative, expressed	Cluster09
Os07g0603300	0.5034	0.1307	-0.031785	-0.6023	LOC_Os07g41200.1	expressed protein	Cluster09
Os08g0450100	0.4914	0.218765	-0.088255	-0.62185	LOC_Os08g34900.1	pectinesterase, putative, expressed	Cluster09
Os12g0613700	0.52915	0.123555	-0.0335	-0.61925	LOC_Os12g41950.1	auxin response factor, putative, expressed	Cluster09
Os01g0855000	0.53265	0.2634	-0.09752	-0.6985	LOC_Os01g63580.1	glycerol-3-phosphate acyltransferase, putative, expressed	Cluster09
Os03g0181500	0.79245	0.24045	-0.10295	-0.92975	LOC_Os03g08360.1	3-ketoacyl-CoA synthase 10, putative, expressed	Cluster09
Cluster10
Os05g0469600	-0.4877	1.5235	0.57945	-1.615	LOC_Os05g39310.1	thiamine pyrophosphate enzyme, C-terminal TPP binding domain containing protein, expressed	Cluster10
Os06g0141600	-0.35765	0.96585	0.3477	-0.95615	LOC_Os06g04940.1	early nodulin 93 ENOD93 protein, putative, expressed	Cluster10
Os08g0136300	-1.2687	1.2211	0.89585	-0.84855	LOC_Os08g04210.1	cysteine-rich repeat secretory protein 55 precursor, putative, expressed	Cluster10
Os03g0647500	-0.6512	0.5539	0.3243	-0.227	LOC_Os03g44530.1	GTPase of unknown function domain containing protein, putative, expressed	Cluster10
Os05g0456500	-0.8693	0.6787	0.3676	-0.17686	LOC_Os05g38250.1	membrane associated DUF588 domain containing protein, putative, expressed	Cluster10
Os01g0687400	-0.5936	0.5572	-0.0402	0.07671	LOC_Os01g49320.1	glycosyl hydrolase, putative, expressed	Cluster10
Os03g0300200	-0.682	0.39385	0.4706	-0.18245	LOC_Os03g18830.1	programmed cell death protein 2, putative, expressed	Cluster10
Os08g0136800	-0.8871	0.63915	0.3923	-0.1444	LOC_Os08g04250.1	cysteine-rich repeat secretory protein 55 precursor, putative, expressed	Cluster10
Os09g0417600	-0.63735	1.05945	-0.65285	0.23095	LOC_Os09g25060.1	WRKY76, expressed	Cluster10
Os08g0136700	-1.24925	0.7468	0.5386	-0.036235	LOC_Os08g04240.1	cysteine-rich repeat secretory protein 55 precursor, putative, expressed	Cluster10
Os01g0264500	-0.7926	0.41165	0.47465	-0.093765	LOC_Os01g15979.1	gb protein, putative, expressed	Cluster10
Os05g0562000	-1.057	0.60455	0.5126	-0.060215	LOC_Os05g48790.1	expressed protein	Cluster10
Cluster11
Os10g0527400	-1.6695	-0.2856	1.7145	0.240475	LOC_Os10g38340.1	glutathione S-transferase GSTU6, putative, expressed	Cluster11
Os12g0114000	-1.00165	0.08065	0.8459	0.0749	LOC_Os12g02240.1	expressed protein	Cluster11
Os01g0827600	-0.5463	-0.2137	0.62495	0.135072	LOC_Os01g61190.1	exo70 exocyst complex subunit, putative, expressed	Cluster11
Os02g0159700	-1.27495	0.27975	0.9415	0.05358	LOC_Os02g06480.1	SCO1 protein homolog, mitochondrial precursor, putative, expressed	Cluster11
Os02g0179600	-0.9798	0.21595	0.7263	0.03756	LOC_Os02g08330.1	gp176, putative, expressed	Cluster11
Os02g0575000	-0.6263	-0.1784	0.6346	0.17	LOC_Os02g36530.1	expressed protein	Cluster11
Os02g0684300	-0.89915	0.34655	0.53205	0.02079	LOC_Os02g45920.1	expressed protein	Cluster11
Os03g0226200	-1.8615	0.51765	1.17	0.17375	LOC_Os03g12510.1	non-symbiotic hemoglobin 2, putative, expressed	Cluster11
Os03g0734100	-0.72285	-0.3273	0.83	0.21995	LOC_Os03g52370.1	PIII4 - Proteinase inhibitor II family protein precursor, expressed	Cluster11
Os03g0760200	-0.9021	-0.24829	0.88095	0.26955	LOC_Os03g55240.1	cytochrome P450, putative, expressed	Cluster11
Os03g0785500	-0.4937	-0.16105	0.52855	0.126285	LOC_Os03g57170.1	cell cycle control protein, putative, expressed	Cluster11
Os03g0841700	-0.7617	0.3092	0.4114	0.0410975	LOC_Os03g62490.1	prohibitin-2, putative, expressed	Cluster11
Os05g0485300	-0.76735	-0.2876	0.7355	0.31935	LOC_Os05g40700.1	transmembrane protein 56, putative, expressed	Cluster11
Os06g0136600	-1.13075	-0.21246	1.1596	0.18345	LOC_Os06g04510.1	enolase, putative, expressed	Cluster11
Os06g0147250	-1.0989	-0.22625	1.1515	0.1734	LOC_Os06g05450.1	expressed protein	Cluster11
Os06g0691800	-0.7726	0.1301	0.571	0.0715	LOC_Os06g47650.1	phytosulfokine receptor precursor, putative, expressed	Cluster11
Os07g0555100	-1.17605	0.3063	0.823	0.0467	LOC_Os07g36930.1	expressed protein	Cluster11
Os08g0203100	-0.99405	-0.11464	0.96795	0.14065	LOC_Os08g10290.1	SHR5-receptor-like kinase, putative, expressed	Cluster11
Os08g0395700	-1.7465	-0.778205	1.874	0.65075	LOC_Os08g30510.1	expressed protein	Cluster11
Os09g0309700	-1.11225	0.18805	0.87415	0.05015	LOC_Os09g13940.1	AP2 domain containing protein, expressed	Cluster11
Os09g0497600	-0.85175	0.05368	0.65315	0.14485	LOC_Os09g32240.1	OsFBX332 - F-box domain containing protein, expressed	Cluster11
Os10g0365300	-1.905	0.34605	1.1042	0.45485	LOC_Os10g22080.1	expressed protein	Cluster11
Os10g0568900	-0.5927	-0.357	0.64505	0.3047	LOC_Os10g41930.1	haloacid dehalogenase-like hydrolase family protein, putative, expressed	Cluster11
Os11g0117400	-0.42405	0.1278	0.21104	0.08519	LOC_Os11g02520.1	WRKY104, expressed	Cluster11
Os11g0514100	-1.703	0.4626	0.82555	0.41495	LOC_Os11g31500.1	ATP binding protein, putative, expressed	Cluster11
Os11g0695900	-0.7436	0.3451	0.2987	0.09982	LOC_Os11g47320.1	protein transporter, putative, expressed	Cluster11
Os11g0701500	-1.2625	0.28335	0.93125	0.04795	LOC_Os11g47560.1	glycosyl hydrolase, putative, expressed	Cluster11
Os12g0194800	-0.99785	0.4777	0.50765	0.012345	LOC_Os12g09290.1	tRNA pseudouridine synthase family protein, putative, expressed	Cluster11
Os12g0488900	-1.0325	0.45735	0.5123	0.06281	LOC_Os12g30520.1	pumilio-family RNA binding repeat containing protein, expressed	Cluster11
Os12g0583500	-0.7184	0.07405	0.49395	0.150485	LOC_Os12g39380.1	BTBN24 - Bric-a-Brac, Tramtrack, Broad Complex BTB domain with non-phototropic hypocotyl 3 NPH3 domain, expressed	Cluster11
Os08g0360300	-1.27	0.418495	0.67195	0.17926	LOC_Os08g27170.1	calmodulin binding protein, putative, expressed	Cluster11
Os01g0160100	-0.9393	0.0244	0.7656	0.14935	LOC_Os01g06660.1	thiamine pyrophosphate enzyme, C-terminal TPP binding domain containing protein, expressed	Cluster11
Os01g0572100	-0.8713	0.29875	0.3588	0.2138	LOC_Os01g39100.1	zinc finger C-x8-C-x5-C-x3-H type family protein, expressed	Cluster11
Os01g0784800	-0.9616	0.01555	0.57455	0.3714	LOC_Os01g57570.1	NADPH-dependent FMN reductase domain containing protein, expressed	Cluster11
Os02g0153900	-1.4096	0.19075	0.9229	0.2957	LOC_Os02g05960.1	phytosulfokine receptor precursor, putative, expressed	Cluster11
Os02g0594800	-1.18455	0.3738	0.59055	0.22005	LOC_Os02g38130.1	no apical meristem protein, putative, expressed	Cluster11
Os04g0524500	-1.4094	0.2628	0.62975	0.51695	LOC_Os04g44300.1	transposon protein, putative, unclassified, expressed	Cluster11
Os04g0576500	-0.91975	0.3527	0.3747	0.19245	LOC_Os04g48710.1	expressed protein	Cluster11
Os05g0199100	-0.7316	0.39825	0.17448	0.15885	LOC_Os05g11010.1	harpin-induced protein 1 domain containing protein, expressed	Cluster11
Os07g0671100	-0.90975	0.13295	0.4158	0.36105	LOC_Os07g47460.1	expressed protein	Cluster11
Os09g0420700	-0.8779	0.2833	0.35345	0.2412	LOC_Os09g25314.1	cytochrome c oxidase copper chaperone, putative, expressed	Cluster11
Os09g0442400	-2.087	0.5052	0.91875	0.6632	LOC_Os09g27040.1	GEX1, putative, expressed	Cluster11
Os09g0532400	-0.88945	0.213	0.3096	0.3669	LOC_Os09g36220.1	response regulator receiver domain containing protein, expressed	Cluster11
Os10g0573900	-0.78315	0.3812	0.27328	0.128665	LOC_Os10g42320.1	nonsense-mediated mRNA decay protein 3, putative, expressed	Cluster11
Os11g0127600	-1.5328	0.10875	0.74085	0.68335	LOC_Os11g03370.1	no apical meristem protein, putative, expressed	Cluster11
Os11g0131100	-1.4275	0.391014	0.6612	0.37525	LOC_Os11g03660.1	VQ domain containing protein, putative, expressed	Cluster11
Os12g0571100	-0.35585	-0.03045	0.19945	0.1868	LOC_Os12g38300.1	metallothionein, putative, expressed	Cluster11
Os01g0185400	-0.933	0.008225	0.48225	0.44275	LOC_Os01g09020.1	WD domain, G-beta repeat domain containing protein, expressed	Cluster11
Os01g0233000	-0.853	-0.2555	0.5805	0.52805	LOC_Os01g13210.1	salt stress root protein RS1, putative, expressed	Cluster11
Os02g0134300	-1.6455	0.11044	0.837	0.6984	LOC_Os02g04160.1	transcription elongation factor 1, putative, expressed	Cluster11
Os03g0125600	-1.0263	0.28495	0.265185	0.4762	LOC_Os03g03410.1	serine/threonine-protein kinase, putative, expressed	Cluster11
Os03g0304400	-0.95655	0.2665	0.29455	0.3955	LOC_Os03g19190.1	TOPBP1C - Similar to DNA replication protein TOPBP1 from, expressed	Cluster11
Os04g0142400	-1.353	0.31875	0.45005	0.5841	LOC_Os04g05650.1	expressed protein	Cluster11
Os06g0216300	-0.58325	-0.2332	0.37975	0.4367	LOC_Os06g11290.1	12-oxophytodienoate reductase, putative, expressed	Cluster11
Os12g0123800	-0.965	-0.01885	0.39835	0.5853	LOC_Os12g03050.1	no apical meristem protein, putative, expressed	Cluster11
Os04g0635900	-0.57545	0.11885	0.16802	0.28861	LOC_Os04g54340.1	double-strand break repair protein MRE11, putative, expressed	Cluster11
Os04g0538700	-0.6047	-0.095625	0.25875	0.44155	LOC_Os04g45570.1	expressed protein	Cluster11
Os08g0558200	-0.97305	-0.31665	0.50035	0.78955	LOC_Os08g44400.1	glutathione S-transferase, N-terminal domain containing protein, expressed	Cluster11
Os10g0493600	-1.5339	0.44785	0.26709	0.81885	LOC_Os10g35110.1	alpha-galactosidase precursor, putative, expressed	Cluster11
Os11g0701400	-1.0705	-0.04485	0.38745	0.72755	LOC_Os11g47550.1	glycosyl hydrolase, putative, expressed	Cluster11
Os01g0214500	-0.58725	-0.0840195	0.2378	0.4335	LOC_Os01g11600.1	expressed protein	Cluster11
Os03g0184100	-0.99825	-0.05285	0.348945	0.7023	LOC_Os03g08580.1	expressed protein	Cluster11
Os07g0232800	-1.15645	0.4365	0.079565	0.6402	LOC_Os07g12890.1	metal cation transporter, putative, expressed	Cluster11
Os11g0182200	-1.10325	0.143565	0.24465	0.71525	LOC_Os11g07960.1	transferase family protein, putative, expressed	Cluster11
Os12g0105800	-1.4021	0.326175	0.18195	0.8935	LOC_Os12g01510.1	MRH1, putative, expressed	Cluster11
Os02g0636700	-0.6842	-0.197495	0.2845	0.5972	LOC_Os02g42440.1	GEM, putative, expressed	Cluster11
Os05g0405000	-0.3917	-0.2639	0.21865	0.4368	LOC_Os05g33570.1	pyruvate, phosphate dikinase, chloroplast precursor, putative, expressed	Cluster11
Cluster12
Os07g0148800	1.07735	-0.47145	-0.33115	-0.27491	LOC_Os07g05470.1	AIR9 protein, putative, expressed	Cluster12
Os01g0594900	1.8444	-0.69585	-0.65135	-0.49705	LOC_Os01g41170.1	THION27 - Plant thionin family protein precursor, expressed	Cluster12
Os02g0195500	0.905	-0.5309	-0.42485	0.05105	LOC_Os02g10190.1	DUF1680 domain containing protein, putative, expressed	Cluster12
Os02g0649300	0.8555	-0.25465	-0.4059	-0.19495	LOC_Os02g43330.1	homeobox associated leucine zipper, putative, expressed	Cluster12
Os03g0109300	1.1135	-0.63219	-0.31655	-0.1652	LOC_Os03g01880.1	possible lysine decarboxylase domain containing protein, expressed	Cluster12
Os03g0186900	1.62565	-0.5337	-0.63455	-0.4577	LOC_Os03g08790.1	aspartic proteinase nepenthesin precursor, putative, expressed	Cluster12
Os03g0250000	0.79945	-0.4277	-0.46805	0.096295	LOC_Os03g14590.1	calcium-binding EF hand family protein, putative, expressed	Cluster12
Os03g0804200	0.8328	-0.22568	-0.3532	-0.2539	LOC_Os03g58940.1	LTPL83 - Protease inhibitor/seed storage/LTP family protein precursor, putative, expressed	Cluster12
Os03g0832200	1.13925	-0.48985	-0.40765	-0.241522	LOC_Os03g61670.1	calreticulin precursor, putative, expressed	Cluster12
Os04g0570600	2.607	-0.9813	-0.93545	-0.6901	LOC_Os04g48210.1	cytochrome P450, putative, expressed	Cluster12
Os05g0111200	0.6786	-0.34995	-0.37835	0.04967	LOC_Os05g02060.1	mitochondrial import inner membrane translocase subunit Tim17, putative, expressed	Cluster12
Os06g0210000	0.77465	-0.465	-0.1743	-0.13535	LOC_Os06g10750.1	integral membrane protein DUF6 containing protein, expressed	Cluster12
Os08g0104600	0.97105	-0.3207	-0.43805	-0.21235	LOC_Os08g01380.1	2Fe-2S iron-sulfur cluster binding domain containing protein, expressed	Cluster12
Os08g0242700	0.89235	-0.38095	-0.3763	-0.13495	LOC_Os08g14440.1	uridylyltransferase-related, putative, expressed	Cluster12
Os10g0567800	0.7385	-0.27095	-0.39615	-0.071405	LOC_Os10g41820.1	dynamin family protein, putative, expressed	Cluster12
Os03g0167600	2.73	-1.49	-1.201	-0.038575	LOC_Os03g07140.1	male sterility protein, putative, expressed	Cluster12
Os07g0556800	3.05	-1.671	-0.9814	-0.39728	LOC_Os07g37090.1	ribosome inactivating protein, putative, expressed	Cluster12
Os06g0101600	1.0418	-0.2571	-0.45745	-0.32725	LOC_Os06g01210.1	plastocyanin, chloroplast precursor, putative, expressed	Cluster12
Os03g0140100	1.289	-0.30437	-0.57325	-0.41145	LOC_Os03g04650.1	cytochrome P450 protein, putative, expressed	Cluster12
Os03g0708000	0.79235	-0.17325	-0.3724	-0.2467	LOC_Os03g50030.1	phospholipase A2, putative, expressed	Cluster12
Os07g0614000	0.986	-0.23635	-0.51305	-0.23675	LOC_Os07g42250.1	strictosidine synthase, putative, expressed	Cluster12
Os05g0135200	1.03215	-0.23825	-0.58855	-0.205355	LOC_Os05g04470.1	peroxidase precursor, putative, expressed	Cluster12
Os03g0434800	0.8621	-0.18645	-0.4982	-0.177445	LOC_Os03g32050.1	peroxidase precursor, putative, expressed	Cluster12
Os09g0246500	1.0384	-0.30315	-0.64495	-0.090305	LOC_Os09g07150.1	expressed protein	Cluster12
Os11g0525600	1.1517	-0.35145	-0.74785	-0.05255	LOC_Os11g32260.1	lysosomal alpha-mannosidase precursor, putative, expressed	Cluster12
Os12g0638700	0.97175	-0.15155	-0.59775	-0.222525	LOC_Os12g44150.1	plasma membrane ATPase, putative, expressed	Cluster12
Cluster13
Os02g0730500	-0.4785	0.17105	0.9261	-0.61865	LOC_Os02g49780.1	expressed protein	Cluster13
Os03g0126700	-0.52075	0.2486	1.00575	-0.73335	LOC_Os03g03500.1	heavy metal-associated domain containing protein, expressed	Cluster13
Os03g0379300	-0.82455	0.10741	1.25	-0.53285	LOC_Os03g26210.1	helix-loop-helix DNA-binding domain containing protein, expressed	Cluster13
Os03g0591700	-0.60865	0.3432	1.0094	-0.7439	LOC_Os03g39530.1	expressed protein	Cluster13
Os03g0745600	-0.6042	0.1768	0.8675	-0.4401	LOC_Os03g53400.1	transmembrane BAX inhibitor motif-containing protein, putative, expressed	Cluster13
Os04g0539000	-0.73255	-0.023355	0.97645	-0.22055	LOC_Os04g45600.1	NDH-M H PLASTOQUINONE DEHY, putative, expressed	Cluster13
Os04g0555800	-0.8856	0.5224	1.23935	-0.87605	LOC_Os04g46920.1	zinc knuckle domain containing protein, expressed	Cluster13
Os04g0615500	-0.6092	0.108925	0.86415	-0.3639	LOC_Os04g52520.1	APO, putative, expressed	Cluster13
Os06g0252300	-0.57765	0.03264	0.7976	-0.25255	LOC_Os06g14190.1	NF-X1-type zinc finger protein, putative, expressed	Cluster13
Os09g0520200	-0.69835	-0.04566	0.99245	-0.24845	LOC_Os09g34860.1	hydrolase, alpha/beta fold family domain containing protein, expressed	Cluster13
Os10g0344000	-1.1399	-0.052075	1.501	-0.30905	LOC_Os10g20350.1	MATE efflux family protein, putative, expressed	Cluster13
Os10g0400100	-0.6591	-0.0181487	0.8694	-0.19215	LOC_Os10g26050.1	methionyl-tRNA synthetase, putative, expressed	Cluster13
Os10g0545700	-0.5405	0.025	0.7451	-0.22962	LOC_Os10g39860.1	expressed protein	Cluster13
Os12g0588900	-0.6397	0.2922	0.76965	-0.4221	LOC_Os12g39840.1	expressed protein	Cluster13
Os01g0185200	-0.5428	0.07163	0.73315	-0.26195	LOC_Os01g09000.1	glutaminyl-tRNA synthetase, putative, expressed	Cluster13
Os01g0510200	-0.8453	0.30045	1.11895	-0.5742	LOC_Os01g32670.1	expressed protein	Cluster13
Os01g0694000	-0.9245	0.01055	1.1054	-0.19142	LOC_Os01g49910.1	expressed protein	Cluster13
Os01g0842200	-0.525	0.32456	0.65095	-0.45045	LOC_Os01g62460.1	ZOS1-16 - C2H2 zinc finger protein, expressed	Cluster13
Os01g0960200	-0.5593	-0.0354	0.7263	-0.13163	LOC_Os01g72970.1	DUF630/DUF632 domains containing protein, putative, expressed	Cluster13
Os02g0135200	-0.7061	0.12767	0.94745	-0.369	LOC_Os02g04230.1	CGMC_MAPKCMGC_2.7 - CGMC includes CDA, MAPK, GSK3, and CLKC kinases, expressed	Cluster13
Os02g0153400	-0.559	0.19068	0.6266	-0.25825	LOC_Os02g05930.1	phytosulfokine receptor precursor, putative, expressed	Cluster13
Os03g0299200	-0.5267	-0.067445	0.66845	-0.0743	LOC_Os03g18740.1	oxidoreductase, short chain dehydrogenase/reductase family, putative, expressed	Cluster13
Os04g0414000	-0.78435	-0.09964	0.9625	-0.07854	LOC_Os04g33770.1	nucleoside-diphosphate-sugar epimerase, putative, expressed	Cluster13
Os05g0506000	-0.50345	0.28115	0.6094	-0.38705	LOC_Os05g43040.1	tetratricopeptide repeat domain containing protein, expressed	Cluster13
Os06g0659200	-0.5072	0.30693	0.58045	-0.3802	LOC_Os06g44870.1	expressed protein	Cluster13
Os08g0185900	-0.71925	0.033005	0.85455	-0.1681	LOC_Os08g08700.1	ubiquitin family protein, putative, expressed	Cluster13
Os08g0495800	-0.7946	0.1937	0.89105	-0.289975	LOC_Os08g38710.1	uncharacterized glycosyltransferase, putative, expressed	Cluster13
Os09g0452900	-0.7221	0.10278	0.88095	-0.26165	LOC_Os09g27950.1	galactosyltransferase, putative, expressed	Cluster13
Os09g0563250	-0.6268	0.15038	0.64675	-0.17025	LOC_Os09g38970.1	zinc finger family protein, putative, expressed	Cluster13
Os11g0234200	-0.5846	-0.048295	0.66845	-0.0355805	LOC_Os11g12650.1	PHD-finger domain containing protein, putative, expressed	Cluster13
Os11g0705200	-0.60775	0.03603	0.69895	-0.127265	LOC_Os11g47870.1	GRAS family transcription factor domain containing protein, expressed	Cluster13
Os01g0695800	-1.0612	0.2858	1.1656	-0.3902	LOC_Os01g50100.1	ABC transporter, ATP-binding protein, putative, expressed	Cluster13
Os01g0950800	-0.63725	0.27655	0.62015	-0.25945	LOC_Os01g72200.1	expressed protein	Cluster13
Os03g0599000	-0.60655	0.17322	0.59805	-0.16476	LOC_Os03g40194.1	disease resistance RPP13-like protein 1, putative, expressed	Cluster13
Os04g0517300	-0.55445	0.10121	0.573	-0.11984	LOC_Os04g43690.1	DUF647 domain containing protein, putative, expressed	Cluster13
Os08g0101500	-0.50835	-0.007605	0.55415	-0.03816	LOC_Os08g01120.1	sulfate transporter, putative, expressed	Cluster13
Os10g0190500	-0.93855	0.11255	0.94375	-0.11755	LOC_Os10g11310.1	expressed protein	Cluster13
Os10g0552400	-1.06075	0.00715	1.1295	-0.07573	LOC_Os10g40490.1	U-box domain containing protein, expressed	Cluster13
Os01g0204000	-0.63025	0.0961	0.61705	-0.082885	LOC_Os01g10690.1	POLD3 - Putative DNA polymerase delta complex subunit, expressed	Cluster13
Os01g0850900	-0.87405	0.24508	0.815	-0.18601	LOC_Os01g63210.1	SOUL heme-binding protein, putative, expressed	Cluster13
Os06g0256300	-0.8335	0.3256	0.7332	-0.2253	LOC_Os06g14490.1	calmodulin-binding heat-shock protein, putative, expressed	Cluster13
Os07g0462700	-0.6124	0.214655	0.56325	-0.16555	LOC_Os07g27870.1	thioesterase family protein, putative, expressed	Cluster13
Os10g0390500	-1.0403	0.13768	1.032	-0.1298	LOC_Os10g25130.1	aminotransferase, classes I and II, domain containing protein, expressed	Cluster13
Os11g0297900	-0.6108	0.2113	0.53885	-0.139335	LOC_Os11g19220.1	mitosis protein dim1, putative, expressed	Cluster13
Os11g0658800	-0.96535	0.3724	0.8121	-0.2192	LOC_Os11g43750.1	polygalacturonase, putative, expressed	Cluster13
Os01g0693900	-0.55735	0.148855	0.49405	-0.08557	LOC_Os01g49900.1	peptidyl-tRNA hydrolase, mitochondrial precursor protein, putative, expressed	Cluster13
Os02g0605500	-0.75445	0.1953	0.6826	-0.12341	LOC_Os02g39290.1	TRAF-type zinc finger family protein, expressed	Cluster13
Os04g0206500	-0.90165	-0.14915	0.96745	0.08342	LOC_Os04g12960.1	UDP-glucoronosyl/UDP-glucosyl transferase, putative, expressed	Cluster13
Os08g0203300	-0.89325	0.1271	0.8398	-0.073445	LOC_Os08g10300.1	SHR5-receptor-like kinase, putative, expressed	Cluster13
Os10g0139700	-0.72295	0.21792	0.5948	-0.08979	LOC_Os10g05020.1	cytochrome P450, putative, expressed	Cluster13
Os03g0131400	-0.7276	0.181255	0.60975	-0.063474	LOC_Os03g03930.1	tRNA nucleotidyltransferase/polyA polymerase family protein, putative, expressed	Cluster13
Os12g0511300	-0.88625	0.2165	0.7347	-0.06498	LOC_Os12g32650.1	expressed protein	Cluster13
Os01g0627800	-1.62975	0.54755	1.19875	-0.11667	LOC_Os01g43740.1	cytochrome P450 72A1, putative, expressed	Cluster13
Os01g0674400	-0.95055	0.099085	0.83865	0.0128	LOC_Os01g48360.1	expressed protein	Cluster13
Os01g0771200	-0.85375	0.2241	0.65555	-0.0259	LOC_Os01g56470.1	mal d 1-associated protein, putative, expressed	Cluster13
Os02g0127900	-0.93915	0.117	0.8305	-0.0083	LOC_Os02g03560.1	expressed protein	Cluster13
Os04g0524600	-1.2281	0.21695	1.01425	-0.0032	LOC_Os04g44320.1	transposon protein, putative, unclassified, expressed	Cluster13
Os12g0257000	-0.8996	0.101055	0.78665	0.012	LOC_Os12g15470.1	OsSCP65 - Putative Serine Carboxypeptidase homologue, expressed	Cluster13
Os07g0212200	-1.363	0.28265	1.0536	0.02701	LOC_Os07g11110.1	NAD dependent epimerase/dehydratase family protein, putative, expressed	Cluster13
Cluster14
Os06g0637400	-0.130193	-0.71075	1.8825	-1.0415	LOC_Os06g43080.1	expressed protein	Cluster14
Os01g0718500	-0.08394	-0.404	0.98545	-0.49735	LOC_Os01g52060.1	expressed protein	Cluster14
Os07g0258400	-0.33075	-0.29445	1.0898	-0.4647	LOC_Os07g15460.1	metal transporter Nramp6, putative, expressed	Cluster14
Os07g0673200	-0.4783	-0.7155	1.41	-0.21605	LOC_Os07g47590.1	expressed protein	Cluster14
Os09g0525400	-0.304685	0.0142	0.8861	-0.59565	LOC_Os09g35690.1	zinc RING finger protein, putative, expressed	Cluster14
Os11g0137200	-0.3722	-0.3739	1.2935	-0.54705	LOC_Os11g04210.1	hydroxymethylglutaryl-CoA lyase, putative, expressed	Cluster14
Os01g0930400	-0.63215	-0.4409	1.2875	-0.21465	LOC_Os01g70490.1	potassium transporter, putative, expressed	Cluster14
Os02g0629400	-0.73555	-0.3429	1.4995	-0.42065	LOC_Os02g41890.1	phytosulfokine receptor precursor, putative, expressed	Cluster14
Os03g0233900	-0.6352	-0.237174	1.2299	-0.357295	LOC_Os03g13140.1	non-symbiotic hemoglobin 2, putative, expressed	Cluster14
Os04g0373400	-0.6156	-0.15495	1.369	-0.5981	LOC_Os04g30490.1	MATE efflux family protein, putative, expressed	Cluster14
Os04g0600200	-0.47685	-0.22955	0.9457	-0.23925	LOC_Os04g51150.1	transposon protein, putative, unclassified, expressed	Cluster14
Os05g0549600	-0.43735	-0.1883	0.86945	-0.24385	LOC_Os05g47630.1	peptidyl-tRNA hydrolase, mitochondrial precursor protein, putative, expressed	Cluster14
Os05g0550700	-0.51285	-0.28957	0.762	0.04045	LOC_Os05g47750.1	Ser/Thr protein kinase, putative, expressed	Cluster14
Os06g0226950	-0.4603	-0.25439	1.076	-0.36135	LOC_Os06g12250.1	sphingolipid C4-hydroxylase SUR2, putative, expressed	Cluster14
Os06g0698400	-0.46775	0.089375	1.0785	-0.69985	LOC_Os06g48310.1	RNA recognition motif containing protein, expressed	Cluster14
Os08g0398800	-0.4752	-0.109995	0.96735	-0.382	LOC_Os08g30820.1	cleavage and polyadenylation specificity factor subunit 5, putative, expressed	Cluster14
Os08g0503700	-0.5801	-0.50715	0.8734	0.213895	LOC_Os08g39370.1	citrate transporter, putative, expressed	Cluster14
Os09g0431200	-0.42365	-0.02515	0.84005	-0.39125	LOC_Os09g26160.1	glutamate receptor, putative, expressed	Cluster14
Os10g0416800	-0.6179	-0.41295	0.83595	0.19495	LOC_Os10g28120.1	glycosyl hydrolase, putative, expressed	Cluster14
Os11g0141400	-0.5078	-0.162	0.93315	-0.26333	LOC_Os11g04560.1	calmodulin-like protein 1, putative, expressed	Cluster14
Os12g0607000	-0.5081	-0.1129	1.05625	-0.435	LOC_Os12g41390.1	homocysteine S-methyltransferase protein, putative, expressed	Cluster14
Os01g0618500	-0.33915	0.01493	0.73505	-0.41085	LOC_Os01g43130.1	DEAD/DEAH box helicase, putative, expressed	Cluster14
Os02g0130100	-0.36595	-0.037625	0.752	-0.3484	LOC_Os02g03740.1	pyridoxal biosynthesis protein PDX2, putative, expressed	Cluster14
Os03g0734300	-0.753005	-0.3303	0.97575	0.1077	LOC_Os03g52390.1	PIII1 - Proteinase inhibitor II family protein precursor, expressed	Cluster14
Os03g0757600	-0.7879	-0.21072	1.125	-0.126455	LOC_Os03g55050.1	UDP-glucoronosyl and UDP-glucosyl transferase domain containing protein, expressed	Cluster14
Os05g0120700	-0.52655	-0.1947	0.69455	0.026755	LOC_Os05g02940.1	calcium-transporting ATPase 2, endoplasmic reticulum-type, putative, expressed	Cluster14
Os05g0495900	-0.45345	-0.2783	0.64595	0.085895	LOC_Os05g41610.1	glycosyl hydrolases family 17, putative, expressed	Cluster14
Os07g0192000	-0.6095	-0.089825	0.98045	-0.28105	LOC_Os07g09420.1	ATPase, putative, expressed	Cluster14
Os07g0621600	-0.56665	0.006025	0.95885	-0.39825	LOC_Os07g42910.1	cytochrome c oxidase subunit, putative, expressed	Cluster14
Os11g0210201	-0.99709	-0.0537	1.6975	-0.647	LOC_Os11g10470.1	expressed protein	Cluster14
Os12g0164300	-0.53685	-0.19248	0.6262	0.10313	LOC_Os12g06740.1	OsFBX440 - F-box domain containing protein, expressed	Cluster14
Os02g0732900	-0.63455	-0.109879	0.9703	-0.226	LOC_Os02g50010.1	APO, putative, expressed	Cluster14
Os04g0634700	-0.46255	-0.06049	0.67245	-0.14935	LOC_Os04g54200.1	diacylglycerol kinase, putative, expressed	Cluster14
Cluster15
Os02g0625500	0.94455	0.08562	-0.28485	-0.7453	LOC_Os02g41590.1	kinase, pfkB family, putative, expressed	Cluster15
Os04g0664400	1.128	0.04705	-0.35295	-0.8218	LOC_Os04g56850.1	auxin response factor, putative, expressed	Cluster15
Os04g0690500	0.5773	0.101095	-0.169235	-0.50915	LOC_Os04g59420.1	expressed protein	Cluster15
Os10g0497700	1.4355	0.112735	-0.51615	-1.03205	LOC_Os10g35460.1	COBRA, putative, expressed	Cluster15
Os03g0337500	1.3125	0.12178	-0.48605	-0.94815	LOC_Os03g21890.1	potassium transporter, putative, expressed	Cluster15
Os06g0677000	0.96735	0.01245	-0.292655	-0.68695	LOC_Os06g46350.1	PLA IIIA/PLP7, putative, expressed	Cluster15
Os01g0177900	1.2605	0.23825	-0.47575	-1.0231	LOC_Os01g08260.1	pleiotropic drug resistance protein 4, putative, expressed	Cluster15
Os01g0130400	0.80545	0.15695	-0.3351	-0.6275	LOC_Os01g03950.1	glycosyl hydrolase, family 31, putative, expressed	Cluster15
Os01g0897700	0.6883	0.12266	-0.3056	-0.50535	LOC_Os01g67240.1	formin-like protein 1 precursor, putative, expressed	Cluster15
Os04g0419700	1.586	0.2561	-0.7145	-1.1279	LOC_Os04g34250.1	serine/threonine-protein kinase receptor precursor, putative, expressed	Cluster15
Os01g0150200	0.7428	0.00849	-0.24305	-0.50825	LOC_Os01g05694.1	expressed protein	Cluster15
Os06g0178900	1.0087	0.30714	-0.3696	-0.9465	LOC_Os06g08080.1	inorganic H+ pyrophosphatase, putative, expressed	Cluster15
Os08g0535200	1.4025	0.1188	-0.62915	-0.89215	LOC_Os08g42350.1	nodulin MtN3 family protein, putative, expressed	Cluster15
Os11g0165700	1.00551	0.19405	-0.637	-0.5625	LOC_Os11g06570.1	transposon protein, putative, CACTA, En/Spm sub-class, expressed	Cluster15
Os06g0711800	1.2605	0.03012	-0.55275	-0.7377	LOC_Os06g49760.1	invertase/pectin methylesterase inhibitor family protein, putative, expressed	Cluster15
Os01g0775400	0.8805	0.0887	-0.5334	-0.43555	LOC_Os01g56810.1	cytokinin dehydrogenase precursor, putative, expressed	Cluster15
Os02g0232900	0.98845	0.3311	-0.4568	-0.86275	LOC_Os02g13870.1	aquaporin protein, putative, expressed	Cluster15
Os02g0744200	1.0728	0.126301	-0.69175	-0.5071	LOC_Os02g51040.1	expansin precursor, putative, expressed	Cluster15
Os03g0676300	0.80315	0.2625	-0.3423	-0.7233	LOC_Os03g47270.1	GCRP4 - Glycine and cysteine rich family protein precursor, expressed	Cluster15
Os05g0389000	0.76205	0.26045	-0.3087	-0.7138	LOC_Os05g32270.1	AP2 domain containing protein, expressed	Cluster15
Os02g0630300	0.7947	0.0274	-0.40265	-0.4194	LOC_Os02g41954.1	gibberellin 2-beta-dioxygenase 7, putative, expressed	Cluster15
Os02g0715300	0.5627	0.21035	-0.21501	-0.55805	LOC_Os02g48470.1	expressed protein	Cluster15
Os03g0335500	0.82615	0.3051	-0.47625	-0.65495	LOC_Os03g21730.1	receptor-like protein kinase precursor, putative, expressed	Cluster15
Cluster16
Os03g0168600	2.7625	-0.5027	-0.57065	-1.6895	LOC_Os03g07250.1	cytochrome P450, putative, expressed	Cluster16
Os08g0131100	1.7545	-0.291765	-0.4609	-1.0019	LOC_Os08g03682.1	cytochrome P450, putative, expressed	Cluster16
Os08g0440800	1.2468	-0.12785	-0.32145	-0.7974	LOC_Os08g34210.1	aldehyde dehydrogenase, putative, expressed	Cluster16
Os10g0437600	0.8026	-0.12681	-0.20846	-0.46755	LOC_Os10g30156.1	starch synthase, putative, expressed	Cluster16
Os10g0512800	0.7651	-0.13935	-0.20705	-0.4187	LOC_Os10g36880.1	kinesin motor domain containing protein, putative, expressed	Cluster16
Os10g0542700	0.9699	-0.07952	-0.2697	-0.6209	LOC_Os10g39660.1	expressed protein	Cluster16
Os01g0127600	2.367	-0.32921	-0.62215	-1.416	LOC_Os01g03680.1	BBTI8 - Bowman-Birk type bran trypsin inhibitor precursor, expressed	Cluster16
Os01g0170300	1.845	-0.20685	-0.5904	-1.048	LOC_Os01g07560.1	receptor-like protein kinase 2 precursor, putative, expressed	Cluster16
Os01g0256500	0.6175	-0.073615	-0.199175	-0.3448	LOC_Os01g15270.1	expressed protein	Cluster16
Os01g0660300	0.9025	-0.13463	-0.2332	-0.5347	LOC_Os01g47080.1	pyruvate kinase, putative, expressed	Cluster16
Os01g0823100	0.94815	-0.07125	-0.3123	-0.5644	LOC_Os01g60770.1	expansin precursor, putative, expressed	Cluster16
Os01g0855200	0.9484	-0.15355	-0.27327	-0.5216	LOC_Os01g63620.1	expressed protein	Cluster16
Os03g0243700	1.447	-0.1561	-0.4239	-0.86685	LOC_Os03g14010.1	glycosyl hydrolase family 10 protein, putative, expressed	Cluster16
Os03g0250200	0.78735	-0.11685	-0.20636	-0.4641	LOC_Os03g14610.1	HVA22, putative, expressed	Cluster16
Os04g0486600	0.81245	-0.16275	-0.2289	-0.4208	LOC_Os04g40950.1	glyceraldehyde-3-phosphate dehydrogenase, putative, expressed	Cluster16
Os04g0639100	2.5145	-0.4534	-0.6786	-1.382	LOC_Os04g54620.1	expressed protein	Cluster16
Os05g0419800	1.1755	-0.20694	-0.31875	-0.65005	LOC_Os05g34700.1	GDSL-like lipase/acylhydrolase, putative, expressed	Cluster16
Os05g0555100	1.1865	-0.225545	-0.3479	-0.6132	LOC_Os05g48150.1	transposon protein, putative, unclassified, expressed	Cluster16
Os06g0308300	1.12765	-0.1355	-0.36023	-0.63215	LOC_Os06g20370.1	microtubule associated protein, putative, expressed	Cluster16
Os06g0604000	0.8129	-0.109605	-0.275805	-0.42745	LOC_Os06g40150.1	AP2 domain containing protein, expressed	Cluster16
Os06g0696500	1.06565	-0.06671	-0.33445	-0.6643	LOC_Os06g48170.1	glycosyl hydrolases family 16, putative, expressed	Cluster16
Os10g0471100	1.2285	-0.144745	-0.43445	-0.64965	LOC_Os10g33250.1	WAX2, putative, expressed	Cluster16
Os11g0497350	0.78175	-0.1506	-0.280745	-0.35035	LOC_Os11g30430.1	expressed protein	Cluster16
Os11g0503900	1.1902	-0.11855	-0.4253	-0.64625	LOC_Os11g30810.1	sulfotransferase domain containing protein, expressed	Cluster16
Os11g0552500	0.926	-0.175395	-0.3222	-0.42815	LOC_Os11g35080.1	expressed protein	Cluster16
Os12g0601300	1.5064	-0.216315	-0.60665	-0.68365	LOC_Os12g40890.1	OsIAA30 - Auxin-responsive Aux/IAA gene family member, expressed	Cluster16
Os02g0678300	3.804	-0.80955	-1.331	-1.6635	LOC_Os02g45530.1	HOTHEAD precursor, putative, expressed	Cluster16
Os02g0719000	1.053	-0.0259	-0.42175	-0.60545	LOC_Os02g48730.1	rho GDP-dissociation inhibitor 1, putative, expressed	Cluster16
Os03g0106000	0.80655	-0.04666	-0.33065	-0.42925	LOC_Os03g01570.1	expressed protein	Cluster16
Os03g0308200	0.7698	-0.077941	-0.3488	-0.343	LOC_Os03g19520.1	cyclin-related protein, putative, expressed	Cluster16
Os03g0703100	1.72	-0.01151	-0.7006	-1.00755	LOC_Os03g49610.1	Os3bglu8 - beta-glucosidase, exo-beta-glucansase, high similarity to Os3bglu7, expressed	Cluster16
Os06g0179000	0.8558	0.0012	-0.41875	-0.43805	LOC_Os06g08090.1	heparanase-like protein precursor, putative, expressed	Cluster16
Os09g0498800	1.39	-0.150055	-0.572	-0.6677	LOC_Os09g32320.1	growth regulator related protein, putative, expressed	Cluster16
Os12g0226900	0.9355	-0.1004	-0.453415	-0.38195	LOC_Os12g12580.1	NADP-dependent oxidoreductase, putative, expressed	Cluster16
Os01g0209400	0.4308	-0.01351	-0.2055	-0.2118	LOC_Os01g11120.1	CID11, putative, expressed	Cluster16
Os01g0312800	1.14705	-0.003615	-0.5815	-0.5618	LOC_Os01g21070.1	endoglucanase, putative, expressed	Cluster16
Os01g0559000	1.4475	-0.1212	-0.6923	-0.63375	LOC_Os01g37832.1	thioredoxin, putative, expressed	Cluster16
Os01g0567600	1.1391	-0.1392	-0.49655	-0.50345	LOC_Os01g38680.1	transporter family protein, putative, expressed	Cluster16
Os01g0746700	0.9803	-0.049705	-0.48725	-0.44335	LOC_Os01g54300.1	OsMan02 - Endo-Beta-Mannanase, expressed	Cluster16
Os01g0880300	1.05535	-0.1607	-0.51195	-0.38275	LOC_Os01g65790.1	pectinesterase, putative, expressed	Cluster16
Os08g0566100	1.251	-0.072175	-0.69335	-0.4851	LOC_Os08g45170.1	carboxyl-terminal peptidase, putative, expressed	Cluster16
Os12g0582800	1.0174	-0.119455	-0.542	-0.35605	LOC_Os12g39320.1	DUF221 domain containing protein, expressed	Cluster16
Os01g0579000	2.09	-0.36338	-0.40535	-1.3213	LOC_Os01g39710.1	expressed protein	Cluster16
Os01g0710700	0.96	-0.11445	-0.21645	-0.6289	LOC_Os01g51360.1	lipase, putative, expressed	Cluster16
Os04g0689000	1.03985	-0.082335	-0.26925	-0.6882	LOC_Os04g59260.1	peroxidase precursor, putative, expressed	Cluster16
Os12g0223300	1.38725	-0.112815	-0.35345	-0.921	LOC_Os12g12170.1	cytochrome b5-like Heme/Steroid binding domain containing protein, expressed	Cluster16
Os08g0515900	2.0385	-0.41	-0.36695	-1.261	LOC_Os08g40440.1	dihydroflavonol-4-reductase, putative, expressed	Cluster16
Os12g0548700	1.2721	-0.03455	-0.3979	-0.8393	LOC_Os12g36240.1	inhibitor I family protein, putative, expressed	Cluster16
Cluster17
Os03g0118800	1.9465	-0.57205	-0.0775	-1.297	LOC_Os03g02710.1	hydroxymethylglutaryl-CoA synthase, putative, expressed	Cluster17
Os01g0703300	1.463	-0.57105	0.095965	-0.98785	LOC_Os01g50750.1	zinc finger, C3HC4 type domain containing protein, expressed	Cluster17
Os02g0511800	1.1655	-0.4405	0.01295	-0.7376	LOC_Os02g30790.1	SAR DNA-binding protein-like, putative, expressed	Cluster17
Os04g0404400	1.912	-0.515	-0.19705	-1.20035	LOC_Os04g33150.1	desiccation-related protein PCC13-62 precursor, putative, expressed	Cluster17
Os02g0816400	1.1127	-0.5259	0.09655	-0.6832	LOC_Os02g57140.1	expressed protein	Cluster17
Os04g0585000	1.07815	-0.33405	-0.100715	-0.6435	LOC_Os04g49550.1	RING-H2 finger protein ATL2A, putative, expressed	Cluster17
Os05g0542900	0.9544	-0.38165	-0.0013125	-0.5716	LOC_Os05g46520.1	polygalacturonase, putative, expressed	Cluster17
Os06g0148200	1.09825	-0.36605	-0.06085	-0.6714	LOC_Os06g05550.1	GDSL-like lipase/acylhydrolase, putative, expressed	Cluster17
Os08g0441500	0.8251	-0.3484	0.08585	-0.56255	LOC_Os08g34280.1	cinnamoyl-CoA reductase, putative, expressed	Cluster17
Os01g0236300	0.86895	-0.27615	-0.0675	-0.52525	LOC_Os01g13520.1	auxin response factor 1, putative, expressed	Cluster17
Os01g0773700	1.4185	-0.55385	-0.0222	-0.84275	LOC_Os01g56680.1	photosystem II reaction center W protein, chloroplast precursor, putative, expressed	Cluster17
Os02g0799300	1.2035	-0.34875	-0.148185	-0.70635	LOC_Os02g55590.1	expressed protein	Cluster17
Os09g0539800	0.49725	-0.14365	-0.06305	-0.29055	LOC_Os09g36860.1	acyl carrier protein, putative, expressed	Cluster17
Os12g0480100	3.3795	-1.21675	-0.2102	-1.9525	LOC_Os12g29570.1	expressed protein	Cluster17
Os01g0124000	1.0902	-0.590985	0.10525	-0.6041	LOC_Os01g03320.1	BBTI2 - Bowman-Birk type bran trypsin inhibitor precursor, expressed	Cluster17
Os11g0181700	0.69535	-0.4136	0.0558	-0.33755	LOC_Os11g07922.1	short chain dehydrogenase/reductase protein, putative, expressed	Cluster17
Os06g0517700	0.7723	-0.35575	-0.031595	-0.38495	LOC_Os06g32600.1	THION15 - Plant thionin family protein precursor, expressed	Cluster17
Os08g0387400	2.57	-1.13065	-0.125916	-1.313	LOC_Os08g29770.1	endoglucanase, putative, expressed	Cluster17
Os01g0594500	2.1305	-0.73865	-0.23525	-1.1565	LOC_Os01g41140.1	THION18 - Plant thionin family protein precursor, expressed	Cluster17
Os03g0683500	2.2055	-0.759	-0.268365	-1.1785	LOC_Os03g47910.1	expressed protein	Cluster17
Os05g0526400	0.9562	-0.37565	-0.084	-0.49655	LOC_Os05g45050.1	reticulon domain containing protein, putative, expressed	Cluster17
Os04g0513400	0.99605	-0.4421	-0.0946275	-0.4592	LOC_Os04g43390.1	Os4bglu16 - monolignol beta-glucoside homologue, expressed	Cluster17
Os05g0578600	1.3635	-0.55675	-0.146085	-0.66045	LOC_Os05g50260.1	polygalacturonase, putative, expressed	Cluster17
Os12g0189400	1.06945	-0.45695	-0.111365	-0.501	LOC_Os12g08770.1	photosystem I reaction center subunit N, chloroplast precursor, putative, expressed	Cluster17
Os02g0196800	1.1369	-0.4819	-0.11359	-0.5412	LOC_Os02g10310.1	fumarylacetoacetase, putative, expressed	Cluster17
Os03g0832600	1.10625	-0.49675	-0.1119	-0.49765	LOC_Os03g61710.1	GHMP kinases ATP-binding protein, putative, expressed	Cluster17
Os04g0337000	0.8257	-0.31085	-0.11322	-0.40155	LOC_Os04g26834.1	eukaryotic aspartyl protease domain containing protein, expressed	Cluster17
Os10g0576900	1.146	-0.3243	-0.20425	-0.6173	LOC_Os10g42620.1	dihydroflavonol-4-reductase, putative, expressed	Cluster17
Os01g0150950	1.423	-0.62235	-0.1928	-0.60785	LOC_Os01g05770.1	expressed protein	Cluster17
Cluster18
Os12g0242700	2.988	-1.08735	-0.5014	-1.399	LOC_Os12g13930.1	3-oxoacyl-reductase, chloroplast precursor, putative, expressed	Cluster18
Os11g0609600	1.4075	-0.42525	-0.265055	-0.71725	LOC_Os11g39540.1	14-3-3 protein, putative, expressed	Cluster18
Os12g0197500	0.8521	-0.26055	-0.16065	-0.4311	LOC_Os12g09580.1	leafbladeless1, putative, expressed	Cluster18
Os01g0265200	0.9481	-0.379635	-0.177435	-0.39095	LOC_Os01g16040.1	mitochondrial carrier protein, putative, expressed	Cluster18
Os01g0705200	1.3985	-0.4342	-0.3147	-0.6497	LOC_Os01g50910.1	late embryogenesis abundant protein, group 3, putative, expressed	Cluster18
Os01g0886600	1.8455	-0.56135	-0.3908	-0.89335	LOC_Os01g66330.1	ATP-dependent Clp protease ATP-binding subunit clpX, putative, expressed	Cluster18
Os02g0134400	1.9355	-0.9178	-0.3084	-0.70935	LOC_Os02g04170.1	L-aspartate oxidase 1, putative, expressed	Cluster18
Os05g0295300	0.8351	-0.2527	-0.1554	-0.42705	LOC_Os05g22940.1	acetyl-CoA carboxylase, putative, expressed	Cluster18
Os06g0524400	1.07755	-0.30538	-0.227356	-0.5448	LOC_Os06g33330.1	powdery mildew resistant protein 5, putative, expressed	Cluster18
Os01g0897600	1.87	-0.51355	-0.41995	-0.93675	LOC_Os01g67220.1	Os1bglu4 - beta-glucosidase-like protein without signal sequence, expressed	Cluster18
Os06g0228600	2.147	-0.58865	-0.4701	-1.08785	LOC_Os06g12330.1	amino acid transporter, putative, expressed	Cluster18
Os07g0581700	1.2205	-0.32645	-0.2903	-0.6039	LOC_Os07g39320.1	homeobox domain containing protein, expressed	Cluster18
Os01g0772100	2.5835	-0.9698	-0.57165	-1.0418	LOC_Os01g56530.1	DUF260 domain containing protein, putative, expressed	Cluster18
Os02g0823400	1.2475	-0.5285	-0.25135	-0.4677	LOC_Os02g57760.1	O-methyltransferase, putative, expressed	Cluster18
Os03g0356700	0.9719	-0.241665	-0.229	-0.5013	LOC_Os03g24220.1	villin protein, putative, expressed	Cluster18
Os03g0856500	0.99105	-0.3707	-0.22274	-0.397495	LOC_Os03g63950.1	plastid-specific 30S ribosomal protein 1, chloroplast precursor, putative, expressed	Cluster18
Os05g0542300	1.503	-0.39025	-0.37811	-0.73485	LOC_Os05g46470.1	expressed protein	Cluster18
Os12g0123500	1.025	-0.38695	-0.23115	-0.407	LOC_Os12g02980.1	nucleoside-triphosphatase, putative, expressed	Cluster18
Os01g0699400	0.85315	-0.4149	-0.14265	-0.29565	LOC_Os01g50400.1	STE_MEKK_ste11_MAP3K.5 - STE kinases include homologs to sterile 7, sterile 11 and sterile 20 from yeast, expressed	Cluster18
Os03g0318500	0.88915	-0.29195	-0.2247	-0.37245	LOC_Os03g20300.1	glucose-6-phosphate 1-dehydrogenase, chloroplast precursor, putative, expressed	Cluster18
Os06g0607700	2.31	-0.7387	-0.60765	-0.96365	LOC_Os06g40550.1	ABC-2 type transporter domain containing protein, expressed	Cluster18
Os01g0363500	0.7439	-0.2682	-0.18485	-0.29085	LOC_Os01g26130.1	expressed protein	Cluster18
Os04g0543700	3.706	-1.234	-0.9697	-1.502	LOC_Os04g45960.1	OsSub42 - Putative Subtilisin homologue, expressed	Cluster18
Os08g0557800	1.218	-0.38655	-0.3299	-0.50195	LOC_Os08g44360.1	male sterility protein 2, putative, expressed	Cluster18
Os11g0499600	1.447	-0.44925	-0.40075	-0.59705	LOC_Os11g30560.1	dehydrogenase/reductase, putative, expressed	Cluster18
Os11g0530600	1.8165	-0.51935	-0.53415	-0.76265	LOC_Os11g32650.1	chalcone synthase, putative, expressed	Cluster18
Os02g0110000	3.9465	-1.3225	-1.10665	-1.517	LOC_Os02g01980.1	GDSL-like lipase/acylhydrolase, putative, expressed	Cluster18
Os02g0790600	0.77655	-0.3312	-0.169	-0.27635	LOC_Os02g54830.1	RING-H2 finger protein, putative, expressed	Cluster18
Os09g0442100	0.945	-0.39766	-0.22807	-0.31925	LOC_Os09g27010.1	tyrosine protein kinase domain containing protein, putative, expressed	Cluster18
Os11g0129500	1.404	-0.70875	-0.26085	-0.4341	LOC_Os11g03520.1	GDSL-like lipase/acylhydrolase, putative, expressed	Cluster18
Os03g0403600	0.86505	-0.3603	-0.21919	-0.28575	LOC_Os03g28990.1	zinc finger family protein, putative, expressed	Cluster18
Os01g0974200	1.9475	-0.7182	-0.56925	-0.6603	LOC_Os01g74300.1	metallothionein, putative, expressed	Cluster18
Os01g0711600	0.8039	-0.2666	-0.25305	-0.2842	LOC_Os01g51430.1	green ripe-like, putative, expressed	Cluster18
Os11g0582500	3.1535	-0.99505	-1.0439	-1.11425	LOC_Os11g37280.1	LTPL68 - Protease inhibitor/seed storage/LTP family protein precursor, expressed	Cluster18
Os03g0805500	1.368	-0.42625	-0.46085	-0.4809	LOC_Os03g59080.1	AMP-binding enzyme, putative, expressed	Cluster18
Os01g0127500	2.1815	-0.54735	-0.78775	-0.84635	LOC_Os01g03670.1	dihydroflavonol-4-reductase, putative, expressed	Cluster18
Os08g0360700	2.863	-0.98055	-0.95175	-0.93075	LOC_Os08g27210.1	LTPL3 - Protease inhibitor/seed storage/LTP family protein precursor, putative, expressed	Cluster18
Os09g0548200	0.89945	-0.2169	-0.2839	-0.39845	LOC_Os09g37600.1	lysM domain-containing GPI-anchored protein precursor, putative, expressed	Cluster18
Os11g0693800	1.07575	-0.3775	-0.3515	-0.34655	LOC_Os11g47120.1	DEFL48 - Defensin and Defensin-like DEFL family, expressed	Cluster18
Os04g0465600	1.9195	-0.4456	-0.7882	-0.6856	LOC_Os04g39150.1	pathogenesis-related Bet v I family protein, putative, expressed	Cluster18
Os05g0408300	0.8249	-0.23315	-0.30865	-0.28315	LOC_Os05g33820.1	lipase, putative, expressed	Cluster18
Os08g0302000	1.2145	-0.44615	-0.38895	-0.37955	LOC_Os08g20730.1	peroxidase precursor, putative, expressed	Cluster18
Os10g0517500	0.8608	-0.3015	-0.2942	-0.2651	LOC_Os10g37340.1	cystathionine gamma-synthase, putative, expressed	Cluster18
Os01g0878400	1.605	-0.3621	-0.67165	-0.5713	LOC_Os01g65660.1	amino acid transporter, putative, expressed	Cluster18
Os03g0749100	1.78925	-0.41125	-0.6321	-0.74575	LOC_Os03g53790.1	periplasmic beta-glucosidase precursor, putative, expressed	Cluster18
Os01g0123900	1.16705	-0.261375	-0.42205	-0.48355	LOC_Os01g03310.1	BBTI1 - Bowman-Birk type bran trypsin inhibitor precursor, expressed	Cluster18
Os04g0407900	1.22355	-0.2626	-0.4836	-0.47715	LOC_Os04g33370.1	cytochrome P450, putative, expressed	Cluster18
Os01g0656200	0.9544	-0.2184	-0.29245	-0.44375	LOC_Os01g46760.1	protein phosphatase 2C, putative, expressed	Cluster18
Os01g0652600	0.9775	-0.220445	-0.30565	-0.4515	LOC_Os01g46380.1	ketol-acid reductoisomerase, chloroplast precursor, putative, expressed	Cluster18
Cluster19
Os06g0128700	1.02315	-0.5921	0.68925	-1.1205	LOC_Os06g03800.1	pollen ankyrin, putative, expressed	Cluster19
Os03g0778000	0.65205	-0.45315	0.51625	-0.71515	LOC_Os03g56660.1	calmodulin binding protein, putative, expressed	Cluster19
Os04g0528200	0.89405	-0.519	0.6903	-1.06545	LOC_Os04g44600.1	CRP1 - Cysteine-rich family protein precursor, expressed	Cluster19
Os04g0599300	1.4955	-0.90455	1.164	-1.755	LOC_Os04g51070.1	helix-loop-helix DNA-binding domain containing protein, expressed	Cluster19
Os04g0667200	0.54835	-0.4504	0.654895	-0.75275	LOC_Os04g57160.1	flavonol synthase/flavanone 3-hydroxylase, putative, expressed	Cluster19
Os05g0381400	0.71895	-0.34275	0.56175	-0.938	LOC_Os05g31670.1	AWPM-19-like membrane family protein, putative, expressed	Cluster19
Os04g0652600	0.69495	-0.41245	0.7294	-1.01185	LOC_Os04g55840.1	expressed protein	Cluster19
Os07g0687200	0.4893	-0.2116	0.4882	-0.76595	LOC_Os07g48780.1	OsCam1-2 - Calmodulin, expressed	Cluster19
Os10g0416100	0.57855	-0.1859	0.4439	-0.83655	LOC_Os10g28050.1	chitinase 2, putative, expressed	Cluster19
Os04g0668900	0.48725	-0.2155	0.52405	-0.7958	LOC_Os04g57320.1	immutans protein, putative, expressed	Cluster19
Cluster20
Os01g0168100	0.416	0.09568	0.3599	-0.8716	LOC_Os01g07370.1	KIP1, putative, expressed	Cluster20
Os01g0256800	0.364	0.0602	0.27855	-0.70265	LOC_Os01g15300.1	zinc finger helicase family protein, putative, expressed	Cluster20
Os03g0143700	0.54505	-0.05525	0.47825	-0.96785	LOC_Os03g04990.1	expressed protein	Cluster20
Os03g0750700	0.73305	0.106795	0.62985	-1.4695	LOC_Os03g53950.1	strictosidine synthase, putative, expressed	Cluster20
Os06g0142300	0.6469	0.005	0.6623	-1.314	LOC_Os06g05000.1	early nodulin 93 ENOD93 protein, putative, expressed	Cluster20
Os01g0817000	0.38845	0.00042	0.31895	-0.70785	LOC_Os01g60110.1	E2F-related protein, putative, expressed	Cluster20
Os01g0832900	0.54735	0.00722	0.45555	-1.0101	LOC_Os01g61620.1	protein kinase family protein, putative, expressed	Cluster20
Os04g0483200	0.4054	-0.00155	0.3601	-0.764	LOC_Os04g40700.1	steroid nuclear receptor, ligand-binding, putative, expressed	Cluster20
Os04g0611300	0.659	0.062265	0.45815	-1.1793	LOC_Os04g52180.1	expressed protein	Cluster20
Os04g0405100	0.40625	0.05286	0.2411	-0.7003	LOC_Os04g33220.1	SAM domain family protein, expressed	Cluster20
Os01g0907200	0.97035	0.0502355	0.44935	-1.47	LOC_Os01g67950.1	ubiquitin family protein, putative, expressed	Cluster20
Os08g0550500	0.48665	0.03665	0.2294	-0.75275	LOC_Os08g43680.1	glutathione S-transferase, C-terminal domain containing protein, expressed	Cluster20
Os03g0727600	0.6469	0.06195	0.27105	-0.9798	LOC_Os03g51740.1	aminotransferase, classes I and II, domain containing protein, expressed	Cluster20
Os06g0725200	0.5592	0.0008	0.2735	-0.8335	LOC_Os06g50950.1	GDSL-like lipase/acylhydrolase, putative, expressed	Cluster20
Os08g0374800	0.3646	0.129095	0.209785	-0.7035	LOC_Os08g28730.1	NAD dependent epimerase/dehydratase family protein, putative, expressed	Cluster20
Os03g0245300	0.98955	-0.01395	0.50374	-1.4795	LOC_Os03g14140.1	POEI16 - Pollen Ole e I allergen and extensin family protein precursor, expressed	Cluster20
Os02g0179500	1.03675	-0.05705	0.57675	-1.556	LOC_Os02g08320.1	haemolysin-III, putative, expressed	Cluster20
Os10g0515900	0.99745	-0.12995	0.6128	-1.48	LOC_Os10g37160.1	transposon protein, putative, unclassified, expressed	Cluster20
Os06g0702600	0.44735	-0.112488	0.32105	-0.6559	LOC_Os06g48950.1	auxin response factor 19, putative, expressed	Cluster20
Os10g0499400	0.3656	-0.06757	0.4273	-0.7253	LOC_Os10g35630.1	cystathionin beta synthase protein, putative, expressed	Cluster20
Os05g0552800	0.63955	-0.14825	0.4225	-0.9138	LOC_Os05g47960.1	expressed protein	Cluster20
Cluster21
Os08g0498400	0.5225	-0.10337	0.25885	-0.67795	LOC_Os08g38910.1	caffeoyl-CoA O-methyltransferase, putative, expressed	Cluster21
Os09g0521400	0.5952	-0.20221	0.30725	-0.7003	LOC_Os09g34960.1	hydroxymethylglutaryl-CoA synthase, putative, expressed	Cluster21
Os04g0607500	1.18685	-0.379545	0.56775	-1.375	LOC_Os04g51820.1	OsHKT1;1 - Na+ transporter, expressed	Cluster21
Os01g0135700	0.7166	-0.241846	0.373	-0.8477	LOC_Os01g04330.1	OsCML16 - Calmodulin-related calcium sensor protein, expressed	Cluster21
Os07g0622700	1.351	-0.32765	0.53445	-1.558	LOC_Os07g42994.1	hydrolase, putative, expressed	Cluster21
Os09g0446800	0.54005	-0.14415	0.19176	-0.58765	LOC_Os09g27420.1	formate--tetrahydrofolate ligase, putative, expressed	Cluster21
Os01g0597600	0.67305	-0.1474	0.2525	-0.77815	LOC_Os01g41420.1	transmembrane amino acid transporter protein, putative, expressed	Cluster21
Os07g0634600	0.73877	-0.08969	0.30885	-0.95815	LOC_Os07g44070.1	pectinacetylesterase domain containing protein, expressed	Cluster21
Os08g0448000	0.8186	-0.165425	0.29	-0.9432	LOC_Os08g34790.1	AMP-binding domain containing protein, expressed	Cluster21
Os02g0620400	0.9673	-0.2509	0.3148	-1.03105	LOC_Os02g40700.1	enzyme of the cupin superfamily protein, putative, expressed	Cluster21
Os04g0338000	0.4968	-0.0613	0.198	-0.6335	LOC_Os04g26910.1	oxidoreductase, aldo/keto reductase family protein, putative, expressed	Cluster21
Os12g0288000	1.2435	-0.22485	0.40065	-1.419	LOC_Os12g18960.1	integral membrane protein DUF6 containing protein, expressed	Cluster21
Os01g0149800	0.83925	-0.13419	0.27825	-0.98345	LOC_Os01g05650.1	metallothionein, putative, expressed	Cluster21
Os01g0361700	2.5875	-0.90795	0.9349	-2.6145	LOC_Os01g26000.1	expressed protein	Cluster21
Os09g0480400	0.733	-0.2297	0.22555	-0.7289	LOC_Os09g30280.1	glycosyl transferase 8 domain containing protein, putative, expressed	Cluster21
Os02g0696700	0.6714	-0.1662	0.17512	-0.68035	LOC_Os02g46930.1	jmjC domain containing protein, expressed	Cluster21
Os01g0901000	0.85045	-0.2469	0.2197	-0.8233	LOC_Os01g67500.1	armadillo/beta-catenin repeat family protein, putative, expressed	Cluster21
Os08g0515700	0.82845	-0.21053	0.190925	-0.80885	LOC_Os08g40420.1	ternary complex factor MIP1, putative, expressed	Cluster21
Os09g0375000	0.64185	-0.1975	0.15672	-0.6011	LOC_Os09g20820.1	enolase, putative, expressed	Cluster21
Cluster22
Os06g0224200	0.5976	-0.0367	-0.00145	-0.5595	LOC_Os06g12030.1	glutaredoxin domain containing protein, putative, expressed	Cluster22
Os01g0248701	1.00955	0.1062	-0.01655	-1.099	LOC_Os01g14630.1	polyprenyl synthetase, putative, expressed	Cluster22
Os03g0769400	0.53605	0.04092	-0.026215	-0.5508	LOC_Os03g55950.1	H-BTB1 - Bric-a-Brac, Tramtrack, Broad Complex BTB domain with H family conserved sequence, expressed	Cluster22
Os08g0521000	0.77905	0.07935	-0.0528	-0.8056	LOC_Os08g40940.1	expressed protein	Cluster22
Os01g0814100	0.7683	0.107375	-0.054565	-0.82105	LOC_Os01g59870.1	LTPL65 - Protease inhibitor/seed storage/LTP family protein precursor, expressed	Cluster22
Os01g0832600	1.1059	-0.107179	-0.00735	-0.99125	LOC_Os01g61610.1	flavonol synthase/flavanone 3-hydroxylase, putative, expressed	Cluster22
Os01g0747500	0.69785	0.0348305	-0.0529855	-0.67965	LOC_Os01g54370.1	dihydropyrimidinase, putative, expressed	Cluster22
Os03g0248600	0.77975	0.128405	-0.0751	-0.83305	LOC_Os03g14450.1	enolase, putative, expressed	Cluster22
Os01g0860400	1.337	0.0845	-0.12965	-1.292	LOC_Os01g64100.1	glycosyl hydrolase, putative, expressed	Cluster22
Os07g0569100	0.8311	-0.088515	-0.037785	-0.7047	LOC_Os07g38170.1	remorin, putative, expressed	Cluster22
Os07g0587500	0.6064	-0.0608205	-0.01987	-0.5257	LOC_Os07g39880.1	retrotransposon, putative, centromere-specific, expressed	Cluster22
Os03g0851500	0.99835	-0.090295	-0.09019	-0.8181	LOC_Os03g63450.1	snRK1-interacting protein 1, putative, expressed	Cluster22
Os01g0799500	1.332	-0.1576	-0.085365	-1.0896	LOC_Os01g58550.1	methyladenine glycosylase, putative, expressed	Cluster22
Os03g0844600	0.87475	0.074585	-0.118465	-0.83085	LOC_Os03g62740.1	GDSL-like lipase/acylhydrolase, putative, expressed	Cluster22
Os04g0569900	0.57185	0.0786105	-0.08184	-0.5686	LOC_Os04g48160.1	IQ calmodulin-binding motif family protein, putative, expressed	Cluster22
Os08g0562500	1.4235	-0.0554	-0.166935	-1.201	LOC_Os08g44840.1	transferase family protein, putative, expressed	Cluster22
Os12g0552800	0.7999	-0.01371	-0.106375	-0.67985	LOC_Os12g36680.1	expressed protein	Cluster22
Os01g0212400	0.84285	-0.10065	-0.095435	-0.64675	LOC_Os01g11414.1	sodium/calcium exchanger protein, putative, expressed	Cluster22
Os01g0652800	0.6214	0.05127	-0.097005	-0.5757	LOC_Os01g46400.1	expressed protein	Cluster22
Os01g0860500	0.7957	-0.0643	-0.0963	-0.63515	LOC_Os01g64110.1	glycosyl hydrolase, putative, expressed	Cluster22
Os02g0173100	0.9679	0.149035	-0.147255	-0.96945	LOC_Os02g07680.1	cytochrome P450, putative, expressed	Cluster22
Os02g0693700	1.00245	-0.10056	-0.138285	-0.7635	LOC_Os02g46680.1	multidrug resistance protein, putative, expressed	Cluster22
Os05g0138000	1.347	0.11435	-0.2124	-1.249	LOC_Os05g04680.1	expressed protein	Cluster22
Os01g0663300	1.16	0.02085	-0.1941	-0.98695	LOC_Os01g47400.1	OsMan01 - Endo-Beta-Mannanase, expressed	Cluster22
Os01g0698800	1.7045	-0.1398	-0.274955	-1.2905	LOC_Os01g50350.1	expressed protein	Cluster22
Os03g0215200	0.55015	0.116885	-0.103805	-0.5632	LOC_Os03g11600.1	YABBY domain containing protein, putative, expressed	Cluster22
Os04g0271200	1.1643	-0.034335	-0.188135	-0.9419	LOC_Os04g20280.1	expressed protein	Cluster22
Os06g0609500	0.7454	-0.087125	-0.115563	-0.5427	LOC_Os06g40710.1	Myb-like DNA-binding domain containing protein, putative, expressed	Cluster22
Os07g0637000	0.90175	-0.1077	-0.13506	-0.65915	LOC_Os07g44290.1	CAMK_KIN1/SNF1/Nim1_like.29 - CAMK includes calcium/calmodulin depedent protein kinases, expressed	Cluster22
Os08g0409100	1.3395	0.01705	-0.25125	-1.105	LOC_Os08g31630.1	uncharacterized glycosyl hydrolase Rv2006/MT2062, putative, expressed	Cluster22
Os01g0968800	1.452	0.2505	-0.30335	-1.399	LOC_Os01g73770.1	dehydration-responsive element-binding protein, putative, expressed	Cluster22
Os03g0438200	0.5924	0.15275	-0.132715	-0.6124	LOC_Os03g32314.1	allene oxide cyclase 4, chloroplast precursor, putative, expressed	Cluster22
Os01g0726700	1.504	0.07895	-0.3254	-1.258	LOC_Os01g52690.1	retrotransposon protein, putative, unclassified, expressed	Cluster22
Os02g0777400	1.8895	-0.0894	-0.3882	-1.412	LOC_Os02g53720.1	phytosulfokine receptor precursor, putative, expressed	Cluster22
Os06g0130100	1.6885	-0.1351	-0.354535	-1.1985	LOC_Os06g03970.1	receptor-like protein kinase 5 precursor, putative, expressed	Cluster22
Os03g0234900	0.80775	-0.05226	-0.1776	-0.5778	LOC_Os03g13200.1	peroxidase precursor, putative, expressed	Cluster22
Os04g0137100	1.373	0.035335	-0.3175	-1.091	LOC_Os04g05050.1	pectate lyase precursor, putative, expressed	Cluster22
Os04g0533300	0.89455	-0.0689	-0.19017	-0.63545	LOC_Os04g45070.1	remorin, putative, expressed	Cluster22
Os04g0583700	1.05295	-0.020855	-0.27385	-0.75835	LOC_Os04g49430.1	ZR1 protein, putative, expressed	Cluster22
Os03g0823800	0.97165	0.249755	-0.2555	-0.9659	LOC_Os03g60880.1	nucleobase-ascorbate transporter, putative, expressed	Cluster22
Cluster23
Os02g0669100	0.96185	-0.3511	0.238	-0.8488	LOC_Os02g44870.1	dehydrin, putative, expressed	Cluster23
Os03g0197100	0.9166	-0.289015	0.196155	-0.82405	LOC_Os03g10090.1	transporter family protein, putative, expressed	Cluster23
Os03g0723400	1.4165	-0.44925	0.22906	-1.196	LOC_Os03g51350.1	expressed protein	Cluster23
Os01g0643300	1.10265	-0.37035	0.173015	-0.9052	LOC_Os01g45550.1	auxin efflux carrier component, putative, expressed	Cluster23
Os03g0134900	1.02435	-0.29795	0.13981	-0.86645	LOC_Os03g04220.1	glutathione S-transferase, putative, expressed	Cluster23
Os09g0438700	0.6051	-0.13625	0.10986	-0.5787	LOC_Os09g26730.1	chaperonin, putative, expressed	Cluster23
Os02g0605900	0.78525	-0.2512	0.08775	-0.6218	LOC_Os02g39330.1	CHIT1 - Chitinase family protein precursor, expressed	Cluster23
Os06g0498800	0.9771	-0.1955	0.1462	-0.9281	LOC_Os06g30370.1	osMFT1 MFT-Like1 homologous to Mother of FT and TFL1 gene; contains Pfam profile PF01161: Phosphatidylethanolamine-binding protein, expressed	Cluster23
Os09g0493500	1.935	-0.4404	0.246099	-1.741	LOC_Os09g32020.1	ubiquitin fusion degradation protein, putative, expressed	Cluster23
Os05g0556300	0.6953	-0.15525	0.08105	-0.6211	LOC_Os05g48260.1	wax synthase, putative, expressed	Cluster23
Os08g0465800	1.3035	-0.2534	0.160865	-1.211	LOC_Os08g36320.1	decarboxylase, putative, expressed	Cluster23
Os01g0236400	1.709	-0.31065	0.149475	-1.5475	LOC_Os01g13530.1	ABIL2, putative, expressed	Cluster23
Os01g0802100	0.8468	-0.210705	0.0444	-0.68045	LOC_Os01g58790.1	GHMP kinases ATP-binding protein, putative, expressed	Cluster23
Os04g0564700	1.596	-0.31105	0.01416	-1.299	LOC_Os04g47700.1	expressed protein	Cluster23
Os01g0150000	1.593	-0.3227	0.00605	-1.27645	LOC_Os01g05670.1	3-oxo-5-alpha-steroid 4-dehydrogenase, putative, expressed	Cluster23
Os04g0433600	1.0064	-0.2611	0.04351	-0.78865	LOC_Os04g35410.1	expressed protein	Cluster23
Os10g0561300	0.5078	-0.175125	0.04535	-0.37805	LOC_Os10g41190.1	transporter family protein, putative, expressed	Cluster23
Os01g0588900	0.6628	-0.1817	0.00909	-0.49025	LOC_Os01g40630.1	uncharacterized protein PA4923, putative, expressed	Cluster23
Os01g0625200	0.9919	-0.121055	0.0097835	-0.8806	LOC_Os01g43580.1	kinesin motor domain containing protein, putative, expressed	Cluster23
Os02g0747900	0.95335	-0.281715	0.0319	-0.70375	LOC_Os02g51320.1	helix-loop-helix DNA-binding domain containing protein, expressed	Cluster23
Os03g0125100	1.2665	-0.3472	0.032	-0.9512	LOC_Os03g03370.1	fatty acid hydroxylase, putative, expressed	Cluster23
Os07g0169700	1.576	-0.53475	0.1154	-1.157	LOC_Os07g07420.1	gibberellin 20 oxidase 1-B, putative, expressed	Cluster23
Os12g0120100	0.8521	-0.1145	-0.009515	-0.728	LOC_Os12g02720.1	DUF567 domain containing protein, putative, expressed	Cluster23
Os03g0758500	0.98525	-0.1669	-0.06025	-0.7581	LOC_Os03g55120.1	plastocyanin-like domain containing protein, putative, expressed	Cluster23
Os12g0156200	1.424	-0.5037	0.085035	-1.00535	LOC_Os12g06010.1	retrotransposon protein, putative, unclassified, expressed	Cluster23
Os12g0633600	0.7664	-0.3289	0.105685	-0.54315	LOC_Os12g43720.1	early-responsive to dehydration protein-related, putative, expressed	Cluster23
Os09g0135700	0.75825	-0.17945	-0.05525	-0.52355	LOC_Os09g05020.1	tyrosine phosphatase family protein, putative, expressed	Cluster23
Os07g0694700	0.683	-0.24875	0.03712	-0.4713	LOC_Os07g49400.1	OsAPx2 - Cytosolic Ascorbate Peroxidase encoding gene 4,5,6,8, expressed	Cluster23
Os03g0149200	1.3595	-0.20405	-0.076505	-1.0789	LOC_Os03g05520.1	nicotiana lesion-inducing like, putative, expressed	Cluster23
Cluster24
Os10g0509100	0.5346	-0.094295	0.11392	-0.55425	LOC_Os10g36550.1	CRP3 - Cysteine-rich family protein precursor, expressed	Cluster24
Os11g0114900	0.8746	-0.15945	0.17332	-0.88815	LOC_Os11g02330.1	LTPL22 - Protease inhibitor/seed storage/LTP family protein precursor, expressed	Cluster24
Os01g0871100	0.76835	-0.12809	0.180205	-0.8204	LOC_Os01g65070.1	hydrolase, alpha/beta fold family domain containing protein, expressed	Cluster24
Os04g0617050	1.239	-0.175035	0.287895	-1.3525	LOC_Os04g52670.1	OsSAUR21 - Auxin-responsive SAUR gene family member, expressed	Cluster24
Os12g0616900	0.8421	-0.1401	0.15741	-0.8593	LOC_Os12g42230.1	transketolase, putative, expressed	Cluster24
Os01g0672800	0.5192	-0.07413	0.102295	-0.5474	LOC_Os01g48220.1	protein of unknown function DUF1421 domain containing protein, expressed	Cluster24
Os05g0517400	2.1065	-0.11925	0.56215	-2.55	LOC_Os05g44120.1	expressed protein	Cluster24
Os03g0191900	0.8571	-0.019415	0.30645	-1.1445	LOC_Os03g09170.1	ethylene-responsive transcription factor, putative, expressed	Cluster24
Os01g0210600	1.1395	-0.1148	0.21385	-1.2385	LOC_Os01g11240.1	DUF538 domain containing protein, putative, expressed	Cluster24
Os08g0490100	0.96605	-0.03408	0.2044	-1.1362	LOC_Os08g38220.1	dof zinc finger domain containing protein, putative, expressed	Cluster24
Os09g0457400	1.17755	-0.05785	0.20445	-1.3245	LOC_Os09g28400.1	alpha-amylase precursor, putative, expressed	Cluster24
Os04g0677600	1.849	-0.13011	0.2864	-2.0055	LOC_Os04g58120.1	CRP2 - Cysteine-rich family protein precursor, expressed	Cluster24
Os07g0530600	0.58065	-0.0740728	0.078575	-0.5852	LOC_Os07g34640.1	pyruvate Pi dikinase regulatory protein, putative, expressed	Cluster24
Os10g0484800	1.9245	-0.16713	0.28105	-2.038	LOC_Os10g34360.1	stilbene synthase, putative, expressed	Cluster24
Os02g0759700	0.5532	0.025505	0.07847	-0.65715	LOC_Os02g52230.1	coronatine-insensitive protein 1, putative, expressed	Cluster24
Os03g0115700	1.073	-0.149745	0.13234	-1.0555	LOC_Os03g02460.1	retinol dehydrogenase, putative, expressed	Cluster24
Os03g0725800	0.6858	-0.0616	0.07887	-0.7031	LOC_Os03g51580.1	helix-loop-helix DNA-binding domain containing protein, expressed	Cluster24
Os04g0589500	0.62015	0.00825	0.065485	-0.69385	LOC_Os04g49954.1	expressed protein	Cluster24
Os02g0689900	0.75585	-0.030825	0.057394	-0.7824	LOC_Os02g46460.1	peptide transporter PTR2, putative, expressed	Cluster24
Os01g0125600	0.58505	0.038315	0.04101	-0.66435	LOC_Os01g03490.1	heavy-metal-associated domain-containing protein, putative, expressed	Cluster24
Os04g0531100	0.81995	-0.034835	0.05069	-0.8358	LOC_Os04g44870.1	C2 domain containing protein, putative, expressed	Cluster24
Os11g0211800	1.1196	-0.0912	0.070005	-1.098	LOC_Os11g10590.1	expressed protein	Cluster24
Os08g0408500	0.6772	-0.0399	0.02247	-0.65975	LOC_Os08g31580.1	ethylene-responsive transcription factor, putative, expressed	Cluster24
Os12g0619000	1.01105	-0.02555	0.01379	-0.999	LOC_Os12g42430.1	IQ calmodulin-binding motif domain containing protein, expressed	Cluster24
Os01g0207700	0.5932	-0.00075	0.00315	-0.5956	LOC_Os01g10970.1	auxin-induced protein 5NG4, putative, expressed	Cluster24
Os02g0815500	0.4913	-0.029805	0.18407	-0.64565	LOC_Os02g57040.1	dehydrogenase, putative, expressed	Cluster24
Cluster25
Os01g0891000	3.204	-1.5995	1.20055	-2.8045	LOC_Os01g66700.1	beta-hexosaminidase precursor, putative, expressed	Cluster25
Os03g0597600	0.8428	-0.4217	0.41195	-0.8331	LOC_Os03g40070.1	transposon protein, putative, unclassified, expressed	Cluster25
Os08g0565900	2.5875	-1.6005	0.96275	-1.95	LOC_Os08g45150.1	GDSL-like lipase/acylhydrolase, putative, expressed	Cluster25
Os09g0484900	0.64905	-0.40365	0.2371	-0.48245	LOC_Os09g31130.1	citrate transporter, putative, expressed	Cluster25
Os12g0233900	1.8975	-1.0835	1.04885	-1.863	LOC_Os12g13160.1	expressed protein	Cluster25
Os01g0802200	0.839	-0.4612	0.32285	-0.7006	LOC_Os01g58800.1	expressed protein	Cluster25
Os02g0528200	0.62265	-0.3738	0.2966	-0.54545	LOC_Os02g32660.1	1,4-alpha-glucan-branching enzyme, chloroplast precursor, putative, expressed	Cluster25
Os04g0598000	0.78865	-0.4244	0.1856	-0.5496	LOC_Os04g50970.1	seed specific protein Bn15D1B, putative, expressed	Cluster25
Os07g0592600	1.0462	-0.50285	0.40185	-0.9452	LOC_Os07g40290.1	OsGH3.8 - Probable indole-3-acetic acid-amido synthetase, expressed	Cluster25
Os06g0318600	0.63435	-0.51515	0.2908	-0.41	LOC_Os06g21380.1	OsCttP3 - Putative C-terminal processing peptidase homologue, expressed	Cluster25
Os04g0244800	0.9114	-0.37375	0.3644	-0.90245	LOC_Os04g17100.1	heavy metal-associated domain containing protein, expressed	Cluster25
Os11g0498600	1.29615	-0.5136	0.38695	-1.1695	LOC_Os11g30500.1	HVA22, putative, expressed	Cluster25
Os10g0521500	0.379	-0.141285	0.0961	-0.3337	LOC_Os10g37720.1	hydrolase, alpha/beta fold family protein, putative, expressed	Cluster25
