# Supplementary material for: Comparative transcript profiling of alloplasmic male-sterile lines revealed altered gene expression related to pollen development in rice (Oryza sativa L.)
Source: BMC Plant Biol. 2016 Aug 5;16:175. doi: 10.1186/s12870-016-0864-7 (PMC4974769; doi:10.1186/s12870-016-0864-7)
Supplement: Additional file 5: Table S2. — The shared 114 DEGs in the three CMS lines compared with maintainer line (MB). (XLSX 186 kb) [file 12870_2016_864_MOESM5_ESM.xlsx]

## Sheet: Sheet1
Additional file 5: Table S2 The shared 114 DEGs in the three CMS lines compared with maintainer line (MB)
	Meixiang B	XQZ-A/MB	ZS97-A/MB	D62-A/MB
Os11g0693800	1.07575	-0.3775	-0.3515	-0.34655	LOC_Os11g47120.1	DEFL48 - Defensin and Defensin-like DEFL family, expressed
Os11g0609600	1.4075	-0.42525	-0.265055	-0.71725	LOC_Os11g39540.1	14-3-3 protein, putative, expressed
Os10g0365300	-1.905	0.34605	1.1042	0.45485	LOC_Os10g22080.1	expressed protein
Os08g0409100	1.3395	0.01705	-0.25125	-1.105	LOC_Os08g31630.1	uncharacterized glycosyl hydrolase Rv2006/MT2062, putative, expressed
Os05g0542300	1.503	-0.39025	-0.37811	-0.73485	LOC_Os05g46470.1	expressed protein
Os05g0518600	1.376	0.02533	-0.997	-0.40475	LOC_Os05g44210.1	trehalose-6-phosphate synthase, putative, expressed
Os04g0564700	1.596	-0.31105	0.01416	-1.299	LOC_Os04g47700.1	expressed protein
Os03g0683500	2.2055	-0.759	-0.268365	-1.1785	LOC_Os03g47910.1	expressed protein
Os03g0337500	1.3125	0.12178	-0.48605	-0.94815	LOC_Os03g21890.1	potassium transporter, putative, expressed
Os01g0150950	1.423	-0.62235	-0.1928	-0.60785	LOC_Os01g05770.1	expressed protein
Os11g0701500	-1.2625	0.28335	0.93125	0.04795	LOC_Os11g47560.1	glycosyl hydrolase, putative, expressed
Os11g0582500	3.1535	-0.99505	-1.0439	-1.11425	LOC_Os11g37280.1	LTPL68 - Protease inhibitor/seed storage/LTP family protein precursor, expressed
Os11g0530600	1.8165	-0.51935	-0.53415	-0.76265	LOC_Os11g32650.1	chalcone synthase, putative, expressed
Os11g0499600	1.447	-0.44925	-0.40075	-0.59705	LOC_Os11g30560.1	dehydrogenase/reductase, putative, expressed
Os12g0601300	1.5064	-0.216315	-0.60665	-0.68365	LOC_Os12g40890.1	OsIAA30 - Auxin-responsive Aux/IAA gene family member, expressed
Os12g0582800	1.0174	-0.119455	-0.542	-0.35605	LOC_Os12g39320.1	DUF221 domain containing protein, expressed
Os12g0480100	3.3795	-1.21675	-0.2102	-1.9525	LOC_Os12g29570.1	expressed protein
Os12g0242700	2.988	-1.08735	-0.5014	-1.399	LOC_Os12g13930.1	3-oxoacyl-reductase, chloroplast precursor, putative, expressed
Os12g0189400	1.06945	-0.45695	-0.111365	-0.501	LOC_Os12g08770.1	photosystem I reaction center subunit N, chloroplast precursor, putative, expressed
Os12g0189300	1.3405	-1.04645	-0.3308	0.036585	LOC_Os12g08760.1	carboxyvinyl-carboxyphosphonate phosphorylmutase, putative, expressed
Os12g0156200	1.424	-0.5037	0.085035	-1.00535	LOC_Os12g06010.1	retrotransposon protein, putative, unclassified, expressed
Os11g0182200	-1.10325	0.143565	0.24465	0.71525	LOC_Os11g07960.1	transferase family protein, putative, expressed
Os11g0131100	-1.4275	0.391014	0.6612	0.37525	LOC_Os11g03660.1	VQ domain containing protein, putative, expressed
Os11g0129500	1.404	-0.70875	-0.26085	-0.4341	LOC_Os11g03520.1	GDSL-like lipase/acylhydrolase, putative, expressed
Os10g0576900	1.146	-0.3243	-0.20425	-0.6173	LOC_Os10g42620.1	dihydroflavonol-4-reductase, putative, expressed
Os10g0527400	-1.6695	-0.2856	1.7145	0.240475	LOC_Os10g38340.1	glutathione S-transferase GSTU6, putative, expressed
Os10g0497700	1.4355	0.112735	-0.51615	-1.03205	LOC_Os10g35460.1	COBRA, putative, expressed
Os10g0484800	1.9245	-0.16713	0.28105	-2.038	LOC_Os10g34360.1	stilbene synthase, putative, expressed
Os10g0471100	1.2285	-0.144745	-0.43445	-0.64965	LOC_Os10g33250.1	WAX2, putative, expressed
Os09g0498800	1.39	-0.150055	-0.572	-0.6677	LOC_Os09g32320.1	growth regulator related protein, putative, expressed
Os09g0442400	-2.087	0.5052	0.91875	0.6632	LOC_Os09g27040.1	GEX1, putative, expressed
Os09g0309700	-1.11225	0.18805	0.87415	0.05015	LOC_Os09g13940.1	AP2 domain containing protein, expressed
Os08g0566100	1.251	-0.072175	-0.69335	-0.4851	LOC_Os08g45170.1	carboxyl-terminal peptidase, putative, expressed
Os08g0565900	2.5875	-1.6005	0.96275	-1.95	LOC_Os08g45150.1	GDSL-like lipase/acylhydrolase, putative, expressed
Os08g0562500	1.4235	-0.0554	-0.166935	-1.201	LOC_Os08g44840.1	transferase family protein, putative, expressed
Os08g0515900	2.0385	-0.41	-0.36695	-1.261	LOC_Os08g40440.1	dihydroflavonol-4-reductase, putative, expressed
Os08g0440800	1.2468	-0.12785	-0.32145	-0.7974	LOC_Os08g34210.1	aldehyde dehydrogenase, putative, expressed
Os08g0387400	2.57	-1.13065	-0.125916	-1.313	LOC_Os08g29770.1	endoglucanase, putative, expressed
Os08g0360700	2.863	-0.98055	-0.95175	-0.93075	LOC_Os08g27210.1	LTPL3 - Protease inhibitor/seed storage/LTP family protein precursor, putative, expressed
Os08g0302000	1.2145	-0.44615	-0.38895	-0.37955	LOC_Os08g20730.1	peroxidase precursor, putative, expressed
Os08g0131100	1.7545	-0.291765	-0.4609	-1.0019	LOC_Os08g03682.1	cytochrome P450, putative, expressed
Os08g0104600	0.97105	-0.3207	-0.43805	-0.21235	LOC_Os08g01380.1	2Fe-2S iron-sulfur cluster binding domain containing protein, expressed
Os07g0671100	-0.90975	0.13295	0.4158	0.36105	LOC_Os07g47460.1	expressed protein
Os07g0634600	0.73877	-0.08969	0.30885	-0.95815	LOC_Os07g44070.1	pectinacetylesterase domain containing protein, expressed
Os07g0614000	0.986	-0.23635	-0.51305	-0.23675	LOC_Os07g42250.1	strictosidine synthase, putative, expressed
Os07g0581700	1.2205	-0.32645	-0.2903	-0.6039	LOC_Os07g39320.1	homeobox domain containing protein, expressed
Os07g0212200	-1.363	0.28265	1.0536	0.02701	LOC_Os07g11110.1	NAD dependent epimerase/dehydratase family protein, putative, expressed
Os07g0169700	1.576	-0.53475	0.1154	-1.157	LOC_Os07g07420.1	gibberellin 20 oxidase 1-B, putative, expressed
Os06g0711800	1.2605	0.03012	-0.55275	-0.7377	LOC_Os06g49760.1	invertase/pectin methylesterase inhibitor family protein, putative, expressed
Os06g0696500	1.06565	-0.06671	-0.33445	-0.6643	LOC_Os06g48170.1	glycosyl hydrolases family 16, putative, expressed
Os06g0308300	1.12765	-0.1355	-0.36023	-0.63215	LOC_Os06g20370.1	microtubule associated protein, putative, expressed
Os06g0228600	2.147	-0.58865	-0.4701	-1.08785	LOC_Os06g12330.1	amino acid transporter, putative, expressed
Os06g0148200	1.09825	-0.36605	-0.06085	-0.6714	LOC_Os06g05550.1	GDSL-like lipase/acylhydrolase, putative, expressed
Os06g0130100	1.6885	-0.1351	-0.354535	-1.1985	LOC_Os06g03970.1	receptor-like protein kinase 5 precursor, putative, expressed
Os06g0101600	1.0418	-0.2571	-0.45745	-0.32725	LOC_Os06g01210.1	plastocyanin, chloroplast precursor, putative, expressed
Os05g0578600	1.3635	-0.55675	-0.146085	-0.66045	LOC_Os05g50260.1	polygalacturonase, putative, expressed
Os05g0555100	1.1865	-0.225545	-0.3479	-0.6132	LOC_Os05g48150.1	transposon protein, putative, unclassified, expressed
Os05g0517400	2.1065	-0.11925	0.56215	-2.55	LOC_Os05g44120.1	expressed protein
Os05g0419800	1.1755	-0.20694	-0.31875	-0.65005	LOC_Os05g34700.1	GDSL-like lipase/acylhydrolase, putative, expressed
Os04g0689000	1.03985	-0.082335	-0.26925	-0.6882	LOC_Os04g59260.1	peroxidase precursor, putative, expressed
Os04g0677600	1.849	-0.13011	0.2864	-2.0055	LOC_Os04g58120.1	CRP2 - Cysteine-rich family protein precursor, expressed
Os04g0585000	1.07815	-0.33405	-0.100715	-0.6435	LOC_Os04g49550.1	RING-H2 finger protein ATL2A, putative, expressed
Os04g0570600	2.607	-0.9813	-0.93545	-0.6901	LOC_Os04g48210.1	cytochrome P450, putative, expressed
Os04g0543700	3.706	-1.234	-0.9697	-1.502	LOC_Os04g45960.1	OsSub42 - Putative Subtilisin homologue, expressed
Os04g0465600	1.9195	-0.4456	-0.7882	-0.6856	LOC_Os04g39150.1	pathogenesis-related Bet v I family protein, putative, expressed
Os04g0407900	1.22355	-0.2626	-0.4836	-0.47715	LOC_Os04g33370.1	cytochrome P450, putative, expressed
Os04g0404400	1.912	-0.515	-0.19705	-1.20035	LOC_Os04g33150.1	desiccation-related protein PCC13-62 precursor, putative, expressed
Os04g0142400	-1.353	0.31875	0.45005	0.5841	LOC_Os04g05650.1	expressed protein
Os04g0137100	1.373	0.035335	-0.3175	-1.091	LOC_Os04g05050.1	pectate lyase precursor, putative, expressed
Os03g0832600	1.10625	-0.49675	-0.1119	-0.49765	LOC_Os03g61710.1	GHMP kinases ATP-binding protein, putative, expressed
Os03g0805500	1.10625	-0.49675	-0.1119	-0.49765	LOC_Os03g59080.1	AMP-binding enzyme, putative, expressed
Os03g0703100	1.72	-0.01151	-0.7006	-1.00755	LOC_Os03g49610.1	Os3bglu8 - beta-glucosidase, exo-beta-glucansase, high similarity to Os3bglu7, expressed
Os03g0304400	-0.95655	0.2665	0.29455	0.3955	LOC_Os03g19190.1	TOPBP1C - Similar to DNA replication protein TOPBP1 from, expressed
Os03g0243700	1.447	-0.1561	-0.4239	-0.86685	LOC_Os03g14010.1	glycosyl hydrolase family 10 protein, putative, expressed
Os03g0226200	-1.8615	0.51765	1.17	0.17375	LOC_Os03g12510.1	non-symbiotic hemoglobin 2, putative, expressed
Os03g0197100	0.9166	-0.289015	0.196155	-0.82405	LOC_Os03g10090.1	transporter family protein, putative, expressed
Os03g0186900	0.9166	-0.289015	0.196155	-0.82405	LOC_Os03g08790.1	aspartic proteinase nepenthesin precursor, putative, expressed
Os03g0168600	2.7625	-0.5027	-0.57065	-1.6895	LOC_Os03g07250.1	cytochrome P450, putative, expressed
Os03g0149200	1.3595	-0.20405	-0.076505	-1.0789	LOC_Os03g05520.1	nicotiana lesion-inducing like, putative, expressed
Os03g0125100	1.2665	-0.3472	0.032	-0.9512	LOC_Os03g03370.1	fatty acid hydroxylase, putative, expressed
Os03g0118800	1.9465	-0.57205	-0.0775	-1.297	LOC_Os03g02710.1	hydroxymethylglutaryl-CoA synthase, putative, expressed
Os02g0823400	1.2475	-0.5285	-0.25135	-0.4677	LOC_Os02g57760.1	O-methyltransferase, putative, expressed
Os02g0799300	1.2035	-0.34875	-0.148185	-0.70635	LOC_Os02g55590.1	expressed protein
Os02g0777400	1.8895	-0.0894	-0.3882	-1.412	LOC_Os02g53720.1	phytosulfokine receptor precursor, putative, expressed
Os02g0678300	3.804	-0.80955	-1.331	-1.6635	LOC_Os02g45530.1	HOTHEAD precursor, putative, expressed
Os02g0594800	-1.18455	0.3738	0.59055	0.22005	LOC_Os02g38130.1	no apical meristem protein, putative, expressed
Os02g0511800	1.1655	-0.4405	0.01295	-0.7376	LOC_Os02g30790.1	SAR DNA-binding protein-like, putative, expressed
Os02g0134400	1.9355	-0.9178	-0.3084	-0.70935	LOC_Os02g04170.1	L-aspartate oxidase 1, putative, expressed
Os02g0110000	3.9465	-1.3225	-1.10665	-1.517	LOC_Os02g01980.1	GDSL-like lipase/acylhydrolase, putative, expressed
Os01g0974200	1.9475	-0.7182	-0.56925	-0.6603	LOC_Os01g74300.1	metallothionein, putative, expressed
Os01g0968800	1.452	0.2505	-0.30335	-1.399	LOC_Os01g73770.1	dehydration-responsive element-binding protein, putative, expressed
Os01g0897600	1.87	-0.51355	-0.41995	-0.93675	LOC_Os01g67220.1	Os1bglu4 - beta-glucosidase-like protein without signal sequence, expressed
Os01g0891000	3.204	-1.5995	1.20055	-2.8045	LOC_Os01g66700.1	beta-hexosaminidase precursor, putative, expressed
Os01g0886600	1.8455	-0.56135	-0.3908	-0.89335	LOC_Os01g66330.1	ATP-dependent Clp protease ATP-binding subunit clpX, putative, expressed
Os01g0880300	1.05535	-0.1607	-0.51195	-0.38275	LOC_Os01g65790.1	pectinesterase, putative, expressed
Os01g0878400	1.605	-0.3621	-0.67165	-0.5713	LOC_Os01g65660.1	amino acid transporter, putative, expressed
Os01g0773700	1.4185	-0.55385	-0.0222	-0.84275	LOC_Os01g56680.1	photosystem II reaction center W protein, chloroplast precursor, putative, expressed
Os01g0772100	2.5835	-0.9698	-0.57165	-1.0418	LOC_Os01g56530.1	DUF260 domain containing protein, putative, expressed
Os01g0705200	1.3985	-0.4342	-0.3147	-0.6497	LOC_Os01g50910.1	late embryogenesis abundant protein, group 3, putative, expressed
Os01g0703300	1.463	-0.57105	0.095965	-0.98785	LOC_Os01g50750.1	zinc finger, C3HC4 type domain containing protein, expressed
Os01g0594500	2.1305	-0.73865	-0.23525	-1.1565	LOC_Os01g41140.1	THION18 - Plant thionin family protein precursor, expressed
Os01g0579000	2.09	-0.36338	-0.40535	-1.3213	LOC_Os01g39710.1	expressed protein
Os01g0567600	1.1391	-0.1392	-0.49655	-0.50345	LOC_Os01g38680.1	transporter family protein, putative, expressed
Os01g0559000	1.4475	-0.1212	-0.6923	-0.63375	LOC_Os01g37832.1	thioredoxin, putative, expressed
Os01g0361700	2.5875	-0.90795	0.9349	-2.6145	LOC_Os01g26000.1	expressed protein
Os01g0236400	1.709	-0.31065	0.149475	-1.5475	LOC_Os01g13530.1	ABIL2, putative, expressed
Os01g0170300	1.845	-0.20685	-0.5904	-1.048	LOC_Os01g07560.1	receptor-like protein kinase 2 precursor, putative, expressed
Os01g0150000	1.593	-0.3227	0.00605	-1.27645	LOC_Os01g05670.1	3-oxo-5-alpha-steroid 4-dehydrogenase, putative, expressed
Os01g0127600	2.367	-0.32921	-0.62215	-1.416	LOC_Os01g03680.1	BBTI8 - Bowman-Birk type bran trypsin inhibitor precursor, expressed
Os01g0127500	2.1815	-0.54735	-0.78775	-0.84635	LOC_Os01g03670.1	dihydroflavonol-4-reductase, putative, expressed
Os01g0170300	1.845	-0.20685	-0.5904	-1.048	LOC_Os01g07560.1	receptor-like protein kinase 2 precursor, putative, expressed
Os01g0150000	1.593	-0.3227	0.00605	-1.27645	LOC_Os01g05670.1	3-oxo-5-alpha-steroid 4-dehydrogenase, putative, expressed
Os01g0127600	2.367	-0.32921	-0.62215	-1.416	LOC_Os01g03680.1	BBTI8 - Bowman-Birk type bran trypsin inhibitor precursor, expressed
Os01g0127500	2.1815	-0.54735	-0.78775	-0.84635	LOC_Os01g03670.1	dihydroflavonol-4-reductase, putative, expressed
