# Supplementary material for: Comparative transcript profiling of alloplasmic male-sterile lines revealed altered gene expression related to pollen development in rice (Oryza sativa L.)
Source: BMC Plant Biol. 2016 Aug 5;16:175. doi: 10.1186/s12870-016-0864-7 (PMC4974769; doi:10.1186/s12870-016-0864-7)
Supplement: Additional file 7: Table S3. — The down-regulated and up-regulated DEGs in both sporophytic and gametophytic CMS lines. (XLS 152 kb) [file 12870_2016_864_MOESM7_ESM.xls]

## Sheet: sheet1
Additional file 7: Table S3 The down-regulated and up-regulated DEGs in both sporophytic and gametophytic CMS lines.
RAP-DB	RGAP	WD_A1	WD_A2	WD_A3	CW_UN	W11_UN	LD_UN	BT_UN	WA_UN	Annotation
Os01g0123900	LOC_Os01g03310	-1.21796	-1.48225	-1.38703	1.13292	1.17018	1.8974	0.321316	-0.0925511	BBTI1 - Bowman-Birk type bran trypsin inhibitor precursor, expressed
Os01g0124000	LOC_Os01g03320	-1.38431	-0.987353	-1.57627	0.89357	0.427382	0.868664	-0.302512	-0.860187	BBTI2 - Bowman-Birk type bran trypsin inhibitor precursor, expressed
Os01g0125600	LOC_Os01g03490	-0.530806	-0.49929	-1.22732	-1.3285	-0.0512324	-1.2512	-0.955722	-1.40485	heavy-metal-associated domain-containing protein, putative, expressed
Os01g0135700	LOC_Os01g04330	-0.882982	-0.315225	-1.55947	-0.530354	0.65876	-1.67899	-0.694837	-0.562614	OsCML16 - Calmodulin-related calcium sensor protein, expressed
Os01g0138500	LOC_Os01g04590	-1.42034	0.0618781	-1.84516	0.206235	-0.48027	-0.281748	-0.0250622	-0.621015	expressed protein
Os01g0150000	LOC_Os01g05670	-2.08711	-1.59561	-3.07803	-1.40615	-0.208982	-2.09464	-1.57811	-2.09129	3-oxo-5-alpha-steroid 4-dehydrogenase, putative, expressed
Os01g0170300	LOC_Os01g07560	-2.44083	-2.9205	-3.25367	-1.62784	0.0195136	-6.41858	-5.62456	-4.55153	receptor-like protein kinase 2 precursor, putative, expressed
Os01g0177900	LOC_Os01g08260	-1.05649	-1.80327	-2.34827	-0.0531062	-0.229718	0.229058	0.143399	0.0586493	pleiotropic drug resistance protein 4, putative, expressed
Os01g0191700	LOC_Os01g09570	-0.407081	0.149401	-1.06521	0.134563	-0.443167	0.669963	0.719032	0.404804	6-phosphofructokinase, putative, expressed
Os01g0197100	LOC_Os01g10040	-0.384141	-1.40262	-0.528167	0.0905992	1.46577	0.1539	0.741505	3.44402	cytochrome P450, putative, expressed
Os01g0209800	LOC_Os01g11160	1.20334	0.409509	1.45651	0.0925958	-0.359893	0.140042	0.223091	0.498247	amino acid permease family protein, putative, expressed
Os01g0214500	LOC_Os01g11600	0.507499	0.825159	1.02063	-0.020963	-0.54485	-0.0780417	0.00546986	0.118695	expressed protein
Os01g0214600	LOC_Os01g11620	0.948805	1.15779	1.86892	-0.217299	-0.726384	0.0995489	0.943189	1.54322	GDSL-like lipase/acylhydrolase, putative, expressed
Os01g0236300	LOC_Os01g13520	-1.245	-1.06457	-1.42849	0.544403	-0.296447	0.409265	0.808299	-1.64288	auxin response factor 1, putative, expressed
Os01g0236400	LOC_Os01g13530	-2.08336	-1.55787	-3.33169	-1.09146	0.0666884	-2.2094	-1.91602	-3.18391	ABIL2, putative, expressed
Os01g0239700	LOC_Os01g13800	-0.285578	-0.7938	-1.31564	0.0322754	0.473881	-0.350189	-0.786739	1.56987	receptor-like protein kinase 5 precursor, putative, expressed
Os01g0251400	LOC_Os01g14850	-0.0547862	-0.877849	-1.47388	-1.98729	-0.305502	-2.12938	-1.85835	-2.39913	MFS18 protein precursor, putative, expressed
Os01g0256500	LOC_Os01g15270	-0.700795	-0.814655	-0.970794	0.8411	1.45453	-0.252252	-0.590308	1.65323	expressed protein
Os01g0361700	LOC_Os01g26000	-3.8216	-1.86212	-5.34445	-1.5219	-0.36484	-0.416149	-1.17171	-0.370887	expressed protein
Os01g0363500	LOC_Os01g26130	-1.01366	-0.928731	-1.03565	0.988885	-0.0347324	0.505129	0.77592	2.09553	expressed protein
Os01g0507700	LOC_Os01g32330	-1.13687	0.539739	-1.62896	0.414702	-0.60853	0.482314	0.325081	3.54508	heavy metal-associated domain containing protein, expressed
Os01g0508000	LOC_Os01g32364	-0.327119	-0.141601	-1.26792	-1.17092	-0.726377	-1.5229	-1.67128	-0.80657	Os1bglu1 - beta-mannosidase/glucosidase homologue, expressed
Os01g0538000	LOC_Os01g35580	3.17975	-0.0917753	3.351	-0.103784	-0.407538	-0.0684664	-0.411301	-0.0485263	expressed protein
Os01g0567600	LOC_Os01g38680	-1.24904	-1.58355	-1.55545	0.0370762	-0.563068	-0.425607	-0.339494	-1.23851	transporter family protein, putative, expressed
Os01g0594500	LOC_Os01g41140	-3.37693	-2.57901	-3.57655	0.358305	-0.293657	0.610413	-0.109817	-1.56031	THION18 - Plant thionin family protein precursor, expressed
Os01g0594900	LOC_Os01g41170	-3.50164	-3.43456	-3.31755	0.490606	-0.0265845	-0.0665262	0.262793	-0.669775	THION27 - Plant thionin family protein precursor, expressed
Os01g0625200	LOC_Os01g43580	-1.15269	-1.00415	-1.90131	-0.217445	0.162487	-0.0932373	-0.0541133	-1.74792	kinesin motor domain containing protein, putative, expressed
Os01g0643300	LOC_Os01g45550	-1.39317	-0.921304	-1.92957	-0.11534	0.238469	0.280826	-0.647103	1.17233	auxin efflux carrier component, putative, expressed
Os01g0652800	LOC_Os01g46400	-0.541884	-0.680787	-1.1827	-0.532162	0.0190184	-0.647772	-0.724474	-0.724676	expressed protein
Os01g0656200	LOC_Os01g46760	-1.12065	-1.19631	-1.32717	0.627354	-0.0966524	0.718031	1.04489	-1.16876	protein phosphatase 2C, putative, expressed
Os01g0660300	LOC_Os01g47080	-1.03819	-1.13499	-1.39761	-0.916509	-0.352173	-1.23732	-1.0477	-1.25381	pyruvate kinase, putative, expressed
Os01g0672800	LOC_Os01g48220	-0.567036	-0.41649	-1.07262	0.0209124	1.07596	-1.59796	-1.06721	-0.911592	protein of unknown function DUF1421 domain containing protein, expressed
Os01g0674400	LOC_Os01g48360	1.05396	1.87072	0.968972	0.205062	0.457221	-0.0585799	0.0570109	1.95256	expressed protein
Os01g0687400	LOC_Os01g49320	0.951216	0.553592	0.468576	0.185901	1.22635	0.803883	0.832826	2.16593	glycosyl hydrolase, putative, expressed
Os01g0694000	LOC_Os01g49910	0.933731	2.12088	0.732713	0.62276	1.2795	0.820906	-0.100562	3.83534	expressed protein
Os01g0695800	LOC_Os01g50100	1.30098	2.18912	0.625562	1.99691	2.49278	0.548019	0.401944	2.68831	ABC transporter, ATP-binding protein, putative, expressed
Os01g0699400	LOC_Os01g50400	-1.25645	-1.03589	-1.18303	-1.96261	1.33168	-3.67982	-2.84333	-2.54109	STE_MEKK_ste11_MAP3K.5 - STE kinases
Os01g0703300	LOC_Os01g50750	-1.90072	-1.33224	-2.24828	-3.33286	-1.33096	-2.19275	-2.49365	-4.86321	zinc finger, C3HC4 type domain containing protein, expressed
Os01g0705200	LOC_Os01g50910	-1.90072	-1.33224	-2.24828	0.150484	2.92748	-0.520774	-0.91446	0.00156903	late embryogenesis abundant protein, group 3, putative, expressed
Os01g0716800	LOC_Os01g51890	-0.657666	0.130016	-1.26204	0.177708	0.159178	1.78285	1.40572	1.21205	endonuclease/exonuclease/phosphatase family domain containing protein, expressed
Os01g0720700	LOC_Os01g52260	-1.06224	-1.50838	-0.673326	0.494998	2.13177	-1.38982	-1.86815	0.975424	serine acetyltransferase protein, putative, expressed
Os01g0726700	LOC_Os01g52690	-1.63735	-1.94014	-2.84068	-1.62883	-0.337833	-1.76797	-1.70294	-1.42945	retrotransposon protein, putative, unclassified, expressed
Os01g0772100	LOC_Os01g56530	-3.93584	-3.45903	-4.06097	-1.15965	0.0689163	-4.30271	-3.45126	-3.03018	DUF260 domain containing protein, putative, expressed
Os01g0773700	LOC_Os01g56680	-1.93297	-1.37109	-2.33524	0.294681	1.41516	-1.27467	-1.06615	0.795961	photosystem II reaction center W protein, chloroplast precursor, putative, expressed
Os01g0799500	LOC_Os01g58550	-1.46518	-1.36578	-2.38501	-0.234395	0.963629	-0.0863685	-0.286324	-0.0651309	methyladenine glycosylase, putative, expressed
Os01g0814100	LOC_Os01g59870	-0.653838	-0.802065	-1.57602	-2.04009	-1.45534	-0.889347	-0.114341	-0.383006	LTPL65 - Protease inhibitor/seed storage/LTP family protein precursor, expressed
Os01g0817000	LOC_Os01g60110	-0.346521	-0.0413584	-1.10072	0.0752399	-0.505945	1.15887	1.1175	1.103	E2F-related protein, putative, expressed
Os01g0823100	LOC_Os01g60770	-1.06116	-1.15081	-1.39002	1.52536	-2.41276	2.10462	2.33233	-5.26396	expansin precursor, putative, expressed
Os01g0827600	LOC_Os01g61190	0.32232	1.16744	0.672663	-0.0595494	-1.16166	1.03794	0.572027	0.83175	exo70 exocyst complex subunit, putative, expressed
Os01g0832600	LOC_Os01g61610	-1.27223	-1.17667	-2.10275	2.21912	0.458318	3.82708	2.82382	5.25253	flavonol synthase/flavanone 3-hydroxylase, putative, expressed
Os01g0850900	LOC_Os01g63210	1.01165	1.67651	0.696723	-0.776645	2.72879	0.339335	0.197015	2.98369	SOUL heme-binding protein, putative, expressed
Os01g0860400	LOC_Os01g64100	-0.95975	-1.47232	-2.54499	-0.0471961	0.321718	0.0213067	0.74846	1.71433	glycosyl hydrolase, putative, expressed
Os01g0860500	LOC_Os01g64110	-0.743355	-0.958616	-1.39479	-1.5471	2.36556	-3.27925	-2.96373	2.48134	glycosyl hydrolase, putative, expressed
Os01g0878400	LOC_Os01g65660	-2.05074	-2.2974	-2.13046	-0.358363	-0.378586	-0.21445	-0.487001	-2.28014	amino acid transporter, putative, expressed
Os01g0880300	LOC_Os01g65790	-1.22251	-1.5958	-1.47939	0.0338373	-0.520504	-0.129581	0.0564045	-1.60383	pectinesterase, putative, expressed
Os01g0929600	LOC_Os01g70440	-2.92552	-1.88365	-2.30075	1.02122	0.149232	0.613584	1.15156	-0.408192	LEML1 - Anther-specific LEM1 family protein precursor, expressed
Os01g0931100	LOC_Os01g70550	-1.32237	-0.662034	-0.300784	0.241117	-0.177061	-0.104131	-0.932074	2.70482	heparan-alpha-glucosaminide N-acetyltransferase, putative, expressed
Os01g0950800	LOC_Os01g72200	0.911755	1.28576	0.389096	0.714349	0.371826	0.637789	0.944409	0.375214	expressed protein
Os01g0974200	LOC_Os01g74300	-3.20806	-3.03521	-3.05293	-0.261977	-0.351912	-0.410833	-0.0113432	1.3655	metallothionein, putative, expressed
Os02g0127900	LOC_Os02g03560	1.02605	1.78834	0.887847	0.41958	0.0226914	0.569963	0.972778	-0.437056	expressed protein
Os02g0130100	LOC_Os02g03740	0.335528	1.13048	0.0439081	0.487028	0.134055	1.43634	1.09182	1.00912	pyridoxal biosynthesis protein PDX2, putative, expressed
Os02g0134300	LOC_Os02g04160	1.75943	2.55065	2.35606	0.149845	-0.0765468	0.132056	0.108684	-0.0538063	transcription elongation factor 1, putative, expressed
Os02g0134400	LOC_Os02g04170	-3.01536	-2.39719	-2.79356	-1.02621	0.0156917	-2.12532	-1.69636	-2.67021	L-aspartate oxidase 1, putative, expressed
Os02g0135200	LOC_Os02g04230	0.85055	1.65221	0.339679	0.444577	-0.0813346	0.660831	0.413457	0.595884	CGMC_MAPKCMGC_2.7 - CGMC includes CDA, MAPK, GSK3 kinases, expressed
Os02g0139100	LOC_Os02g04650	-0.543684	0.389488	-1.18526	0.848222	0.108543	-0.309589	1.95323	-1.05824	activator of 90 kDa heat shock protein ATPase homolog, putative, expressed
Os02g0141300	LOC_Os02g04840	-1.39921	-0.958102	-0.978695	0.401492	0.61672	-0.606283	-0.725086	-1.78518	GHMP kinases ATP-binding protein, putative, expressed
Os02g0173100	LOC_Os02g07680	-0.813417	-1.10609	-1.90432	0.409073	0.505957	-0.171291	-0.434991	0.538581	cytochrome P450, putative, expressed
Os02g0179500	LOC_Os02g08320	-1.01175	-0.454283	-2.61229	-0.226894	-0.63704	-0.416831	-0.647397	-1.32496	haemolysin-III, putative, expressed
Os02g0258800	LOC_Os02g15860	0.548807	1.49445	0.399514	0.183321	-0.436971	0.692871	0.647954	-0.268662	expressed protein
Os02g0528200	LOC_Os02g32660	-1.01565	-0.288326	-1.19733	1.20926	0.153448	1.34255	1.45234	-0.768845	1,4-alpha-glucan-branching enzyme, chloroplast precursor, putative, expressed
Os02g0575000	LOC_Os02g36530	0.473578	1.29359	0.830291	2.19332	1.74484	2.89283	2.57192	3.90545	expressed protein
Os02g0594800	LOC_Os02g38130	1.57435	1.8007	1.41675	1.17165	0.453117	1.95019	2.49839	0.556602	no apical meristem protein, putative, expressed
Os02g0620400	LOC_Os02g40700	-1.32535	-0.74968	-2.1045	-1.486	0.162751	-2.35009	-2.56126	-1.84659	enzyme of the cupin superfamily protein, putative, expressed
Os02g0625500	LOC_Os02g41590	-0.830968	-1.23762	-1.70309	-0.280125	-0.216817	-0.530488	-0.238338	-1.17061	kinase, pfkB family, putative, expressed
Os02g0627100	LOC_Os02g41680	-0.0851942	0.304193	-1.52443	2.51714	3.28551	0.390728	-0.198193	7.21054	phenylalanine ammonia-lyase, putative, expressed
Os02g0629400	LOC_Os02g41890	0.411105	2.25552	0.321084	0.835189	1.32695	-0.0751448	1.03673	2.24031	phytosulfokine receptor precursor, putative, expressed
Os02g0630300	LOC_Os02g41954	-0.607597	-1.2216	-1.18193	0.726301	0.740877	0.44317	0.596496	1.67883	gibberellin 2-beta-dioxygenase 7, putative, expressed
Os02g0636700	LOC_Os02g42440	0.567244	0.997263	1.31849	0.560422	0.51669	-0.274884	-0.363363	1.13132	GEM, putative, expressed
Os02g0669100	LOC_Os02g44870	-1.36005	-0.741049	-1.87985	1.38611	2.4604	0.165556	-0.446589	2.01784	dehydrin, putative, expressed
Os02g0689900	LOC_Os02g46460	-0.828943	-0.733687	-1.51981	0.712546	0.496974	0.0877591	0.441517	0.744895	peptide transporter PTR2, putative, expressed
Os02g0693700	LOC_Os02g46680	-1.17959	-1.21716	-1.83604	-0.252207	-0.379904	-0.00376617	0.442172	-0.530243	multidrug resistance protein, putative, expressed
Os02g0696700	LOC_Os02g46930	-0.835691	-0.524359	-1.38361	-0.344053	0.088707	-0.125984	-0.247424	-1.27195	jmjC domain containing protein, expressed
Os02g0704900	LOC_Os02g47600	-0.324875	0.243478	-1.67288	0.124543	-0.297751	0.374085	0.451085	0.838678	soluble inorganic pyrophosphatase, putative, expressed
Os02g0715300	LOC_Os02g48470	-0.0718794	-0.807449	-1.16463	0.396085	-0.923643	1.11555	1.08708	0.410952	expressed protein
Os02g0719000	LOC_Os02g48730	-1.1608	-1.43255	-1.68688	-0.912095	0.215246	-1.63139	-1.84605	-0.45769	rho GDP-dissociation inhibitor 1, putative, expressed
Os02g0744200	LOC_Os02g51040	-0.83093	-1.66778	-1.51241	-0.939766	-1.27721	-0.844842	-1.07842	-1.68258	expansin precursor, putative, expressed
Os02g0752200	LOC_Os02g51620	-0.40461	-1.50243	0.0749086	-0.77451	-1.06837	-0.0155006	-0.677761	2.54182	glycosyl hydrolase family 3 protein, putative, expressed
Os02g0759700	LOC_Os02g52230	-0.503587	-0.463923	-1.18392	-0.271423	-0.335415	-0.0553661	-0.314603	-0.633877	coronatine-insensitive protein 1, putative, expressed
Os02g0790600	LOC_Os02g54830	-1.11964	-0.935016	-1.0601	-2.70164	-0.38872	-3.92521	-3.94577	-3.754	RING-H2 finger protein, putative, expressed
Os02g0816400	LOC_Os02g57140	-1.62708	-1.01486	-1.77447	-0.215802	-0.244137	0.387322	0.348543	-1.65243	expressed protein
Os02g0829500	LOC_Os02g58260	0.969773	0.868972	1.70503	-0.275318	-0.4076	-0.207555	-0.498288	1.57274	metallo-beta-lactamase family protein, putative, expressed
Os03g0109300	LOC_Os03g01880	-1.61007	-1.34191	-1.28489	1.43323	0.573413	1.95977	1.99402	2.03553	possible lysine decarboxylase domain containing protein, expressed
Os03g0115700	LOC_Os03g02460	-1.35259	-1.04886	-2.2082	0.123964	-0.0403017	1.36627	0.214171	1.24285	retinol dehydrogenase, putative, expressed
Os03g0118800	LOC_Os03g02710	-2.60125	-2.19847	-3.3757	-1.21671	-0.23036	-1.30083	-1.27147	-1.63912	hydroxymethylglutaryl-CoA synthase, putative, expressed
Os03g0124900	LOC_Os03g03350	-1.50089	-0.992653	-0.908745	-1.44045	-0.500037	-1.21916	-1.47818	-0.657482	polygalacturonase, putative, expressed
Os03g0126700	LOC_Os03g03500	0.772434	1.53089	-0.215431	1.59861	0.0471061	1.92617	1.89112	1.20542	heavy metal-associated domain containing protein, expressed
Os03g0134900	LOC_Os03g04220	-1.21541	-0.684051	-1.69368	-1.27498	-1.23375	-1.57885	-1.72052	-1.12477	glutathione S-transferase, putative, expressed
Os03g0140100	LOC_Os03g04650	-1.46295	-1.86015	-1.67022	0.0944936	-0.51532	0.536952	0.558561	0.347014	cytochrome P450 protein, putative, expressed
Os03g0143700	LOC_Os03g04990	-0.748341	-0.140254	-1.68831	0.386079	-0.244979	0.632596	0.740345	-1.12579	expressed protein
Os03g0149200	LOC_Os03g05520	-1.58724	-1.43782	-2.47376	-0.878666	0.0107432	-0.9567	-1.0294	-1.48254	nicotiana lesion-inducing like, putative, expressed
Os03g0181500	LOC_Os03g08360	-0.545536	-0.781295	-1.7354	-0.525094	-0.312728	-0.581785	-0.23332	-0.581851	3-ketoacyl-CoA synthase 10, putative, expressed
Os03g0184100	LOC_Os03g08580	0.990474	1.38393	1.67789	0.407385	-0.279895	0.218375	-0.122942	1.2894	expressed protein
Os03g0186900	LOC_Os03g08790	-2.71137	-2.8611	-2.6198	-2.02502	-0.312726	-9.30039	-9.18012	-5.59968	aspartic proteinase nepenthesin precursor, putative, expressed
Os03g0215200	LOC_Os03g11600	-0.472614	-0.643166	-1.11861	0.636153	-0.132747	0.238852	0.395124	1.60437	YABBY domain containing protein, putative, expressed
Os03g0220100	LOC_Os03g12030	-0.496764	-0.445609	-1.73053	-0.252034	-0.195856	-1.35929	-0.730105	-0.643108	3-ketoacyl-CoA synthase, putative, expressed
Os03g0226200	LOC_Os03g12510	2.27667	2.89773	1.93298	-0.131949	2.19969	2.87227	3.30882	6.41214	non-symbiotic hemoglobin 2, putative, expressed
Os03g0234900	LOC_Os03g13200	-0.808349	-0.938924	-1.32413	-1.77935	-2.3734	-4.90233	-3.22617	-2.29083	peroxidase precursor, putative, expressed
Os03g0243700	LOC_Os03g14010	-1.74791	-2.06418	-2.53834	-2.49607	-0.865692	-1.62426	-2.75334	-4.236	glycosyl hydrolase family 10 protein, putative, expressed
Os03g0250000	LOC_Os03g14590	-1.21075	-1.27085	-0.706839	1.47087	1.68617	-0.564974	-0.472706	1.83168	calcium-binding EF hand family protein, putative, expressed
Os03g0250200	LOC_Os03g14610	-0.912032	-0.993561	-1.26118	-0.707519	-1.25464	-0.121002	-0.920569	-0.947014	HVA22, putative, expressed
Os03g0255100	LOC_Os03g15020	-0.612881	-1.31243	-0.106722	-1.92002	0.0395402	-2.02502	-1.97978	-0.134931	beta-galactosidase precursor, putative, expressed
Os03g0286900	LOC_Os03g17790	-1.40899	-0.106951	-0.554964	2.00452	1.24691	2.02881	2.38602	4.48867	OsRCI2-5 - Putative low temperature and salt responsive protein, expressed
Os03g0299200	LOC_Os03g18740	0.447537	1.17855	0.41295	-0.248736	0.788103	1.55818	0.953142	4.47714	oxidoreductase, short chain dehydrogenase/reductase family, putative, expressed
Os03g0332000	LOC_Os03g21400	-0.833862	-1.42477	-0.398777	2.32854	2.21106	0.491225	1.551	6.57387	cytochrome P450, putative, expressed
Os03g0335500	LOC_Os03g21730	-0.544553	-1.21584	-1.45306	-1.52775	-0.920341	-1.04733	-0.722879	-1.65551	receptor-like protein kinase precursor, putative, expressed
Os03g0405500	LOC_Os03g29190	1.76739	-0.05331	1.70929	-0.777577	-0.241449	-1.66587	-1.55766	1.79185	PDI, putative, expressed
Os03g0647500	LOC_Os03g44530	1.23439	1.03849	0.493736	0.680093	-0.192814	0.753664	0.768662	-0.324057	GTPase of unknown function domain containing protein, putative, expressed
Os03g0676300	LOC_Os03g47270	-0.448325	-1.0379	-1.4219	1.2834	0.35556	0.645864	2.257	3.10114	GCRP4 - Glycine and cysteine rich family protein precursor, expressed
Os03g0708000	LOC_Os03g50030	-1.0397	-1.21266	-1.12606	-0.868687	-0.225955	-0.478133	-0.549557	1.41581	phospholipase A2, putative, expressed
Os03g0725800	LOC_Os03g51580	-0.65105	-0.607192	-1.38249	-0.279733	0.033528	0.132564	0.175627	1.77431	helix-loop-helix DNA-binding domain containing protein, expressed
Os03g0727600	LOC_Os03g51740	-0.475515	-0.370655	-1.60745	-0.146978	1.37313	-0.514337	-0.276737	4.35248	aminotransferase, classes I and II, domain containing protein, expressed
Os03g0734100	LOC_Os03g52370	0.450495	1.54758	0.96722	-0.32767	-0.741106	0.431621	1.61351	6.61307	PIII4 - Proteinase inhibitor II family protein precursor, expressed
Os03g0734300	LOC_Os03g52390	0.212608	1.45919	0.556953	0.341754	-0.0503224	0.792538	0.749102	3.67304	PIII1 - Proteinase inhibitor II family protein precursor, expressed
Os03g0745600	LOC_Os03g53400	0.779353	1.47795	0.175538	0.0572355	-0.262477	0.453219	0.952199	-0.10398	transmembrane BAX inhibitor motif-containing protein, putative, expressed
Os03g0749100	LOC_Os03g53790	-3.31485	-3.14281	-3.50943	1.54712	0.103936	2.014	1.39489	-0.58565	periplasmic beta-glucosidase precursor, putative, expressed
Os03g0750700	LOC_Os03g53950	-0.796085	-0.14155	-2.46042	-1.51097	-0.592896	-1.46826	-1.21876	-2.40877	strictosidine synthase, putative, expressed
Os03g0760200	LOC_Os03g55240	0.572198	1.69515	1.08344	0.174985	0.584068	1.0483	0.435046	4.8117	cytochrome P450, putative, expressed
Os03g0776900	LOC_Os03g56540	0.493265	2.09127	0.337841	-0.655655	-0.101138	0.0446489	1.21429	0.374253	heat shock protein DnaJ, putative, expressed
Os03g0778000	LOC_Os03g56660	-1.10623	-0.116134	-1.35888	-0.328529	0.138026	-0.262561	0.0584887	-0.147985	calmodulin binding protein, putative, expressed
Os03g0804200	LOC_Os03g58940	-1.06617	-1.24797	-1.1452	1.64316	-0.885842	3.61517	3.65136	1.6367	LTPL83 - Protease inhibitor/seed storage/LTP family protein precursor
Os03g0822000	LOC_Os03g60720	-0.638032	-1.46273	-1.04731	0.0958144	-0.798276	-0.268156	0.0803389	-1.45695	expansin precursor, putative, expressed
Os03g0823800	LOC_Os03g60880	-1.05493	-1.42391	-2.32097	0.102807	-0.232004	0.858214	0.453234	0.306016	nucleobase-ascorbate transporter, putative, expressed
Os03g0832200	LOC_Os03g61670	-1.58016	-1.5285	-1.25889	0.193399	-0.618702	1.46001	0.521872	-1.89332	calreticulin precursor, putative, expressed
Os03g0841700	LOC_Os03g62490	1.07036	1.20019	0.801676	-0.12288	-0.210234	0.494424	1.25986	0.100307	prohibitin-2, putative, expressed
Os03g0844600	LOC_Os03g62740	-0.765599	-1.01891	-1.70599	-2.97141	-2.14219	-1.69636	-1.76079	-1.57797	GDSL-like lipase/acylhydrolase, putative, expressed
Os03g0851500	LOC_Os03g63450	-1.0555	-1.08767	-1.81293	-0.171081	-0.262037	-0.29766	-0.00445724	-1.0216	snRK1-interacting protein 1, putative, expressed
Os03g0856500	LOC_Os03g63950	-1.33619	-1.09121	-1.43753	0.791393	1.4252	-1.59458	-0.34917	0.754433	plastid-specific 30S ribosomal protein 1, chloroplast precursor, putative, expressed
Os04g0142400	LOC_Os04g05650	1.69171	1.79963	1.94943	0.150154	-0.0618824	0.22314	0.0263696	1.82971	expressed protein
Os04g0206500	LOC_Os04g12960	0.758399	1.89588	0.959664	3.64939	2.27939	5.48312	4.62289	-0.478503	UDP-glucoronosyl/UDP-glucosyl transferase, putative, expressed
Os04g0244800	LOC_Os04g17100	-1.21874	-0.536267	-1.81598	-0.34938	1.0399	-1.3256	-0.771301	-0.184967	heavy metal-associated domain containing protein, expressed
Os04g0271200	LOC_Os04g20280	-1.3465	-1.53063	-2.18805	-1.56228	-0.562313	-2.52643	-1.75193	-1.44193	expressed protein
Os04g0373400	LOC_Os04g30490	0.475216	2.11203	0.0220829	-1.00474	0.0195837	-1.32561	-1.4995	-1.31174	MATE efflux family protein, putative, expressed
Os04g0414000	LOC_Os04g33770	0.661692	1.73402	0.68076	0.0436063	-0.950525	2.84616	2.19514	0.589188	nucleoside-diphosphate-sugar epimerase, putative, expressed
Os04g0419700	LOC_Os04g34240	-1.15909	-2.4269	-2.80904	0.524562	-0.105377	0.704009	0.769874	-0.221778	histone H3, putative, expressed
Os04g0433600	LOC_Os04g35410	-1.39864	-1.14575	-2.02241	-1.18182	-0.239875	-1.55043	-1.52426	-1.59683	expressed protein
Os04g0465600	LOC_Os04g39150	-2.38026	-2.65714	-2.52616	-0.590614	-0.356723	-1.17399	-0.256479	-1.0877	pathogenesis-related Bet v I family protein, putative, expressed
Os04g0486600	LOC_Os04g40950	-0.979004	-1.0432	-1.23859	0.640071	-0.284359	0.936761	1.14708	-0.219612	glyceraldehyde-3-phosphate dehydrogenase, putative, expressed
Os04g0513400	LOC_Os04g43390	-1.38923	-1.09665	-1.45425	0.18877	0.662645	-0.603318	-0.2185	-0.783234	Os4bglu16 - monolignol beta-glucoside homologue, expressed
Os04g0524500	LOC_Os04g44300	1.5829	1.87848	1.78584	1.17115	3.22486	3.42006	3.33389	5.44732	transposon protein, putative, unclassified, expressed
Os04g0538700	LOC_Os04g45570	0.508789	0.880918	1.04754	-0.29069	-0.224084	-0.30528	-0.391184	-0.590715	expressed protein
Os04g0543700	LOC_Os04g45960	-5.1032	-4.71016	-5.37838	-2.3103	-0.430343	-8.94213	-9.16488	-8.29205	OsSub42 - Putative Subtilisin homologue, expressed
Os04g0564700	LOC_Os04g47700	-1.84155	-1.57084	-2.89141	1.54195	1.17746	-0.570967	0.0266826	-1.72223	expressed protein
Os04g0569300	LOC_Os04g48130	-0.0483214	-0.31572	-1.36863	0.373523	0.323069	1.17487	0.466274	4.62818	OsRhmbd11 - Putative Rhomboid homologue, expressed
Os04g0570600	LOC_Os04g48210	-4.44969	-4.36453	-4.17843	-2.14639	-0.0273519	-11.565	-10.3638	-4.70501	cytochrome P450, putative, expressed
Os04g0583700	LOC_Os04g49430	-1.08801	-1.33963	-1.82404	-0.0254428	-0.402719	-1.20121	0.134788	-1.30223	ZR1 protein, putative, expressed
Os04g0589500	LOC_Os04g49954	-0.577635	-0.555448	-1.30294	1.07976	0.57891	0.391863	1.10625	0.372123	expressed protein
Os04g0599300	LOC_Os04g51070	-2.38612	-0.317579	-3.22222	-0.831776	-0.363538	-0.858393	0.332335	-2.25812	helix-loop-helix DNA-binding domain containing protein, expressed
Os04g0600200	LOC_Os04g51150	0.244298	1.4429	0.235165	0.140821	-0.147958	0.964903	1.375	0.719347	transposon protein, putative, unclassified, expressed
Os04g0607500	LOC_Os04g51820	-1.63688	-0.680384	-2.64218	-1.42733	-0.867872	-1.07293	-1.20718	1.24004	OsHKT1;1 - Na+ transporter, expressed
Os04g0639000	LOC_Os04g54610	-0.998422	-0.663565	-1.93187	-1.05863	1.47709	-3.1792	-4.37091	-0.262555	expressed protein
Os04g0639100	LOC_Os04g54620	-2.9188	-3.19203	-3.83587	-0.927647	-0.0142284	-1.60544	-1.2344	-1.95216	expressed protein
Os04g0640700	LOC_Os04g54810	-0.788368	-1.26408	-0.938353	-2.29289	-1.08041	-1.74872	-1.82649	-2.01464	beta-D-xylosidase, putative, expressed
Os04g0668900	LOC_Os04g57320	-0.706266	0.0634486	-1.2872	1.92151	0.102166	3.04197	3.11746	-0.566327	immutans protein, putative, expressed
Os04g0677600	LOC_Os04g58120	-2.11262	-1.53093	-3.99132	-7.28399	-5.65546	-8.27012	-8.0566	-7.79732	CRP2 - Cysteine-rich family protein precursor, expressed
Os04g0689000	LOC_Os04g59260	-1.13804	-1.32605	-1.75645	0.744185	2.93769	-0.557453	1.42682	-0.244912	peroxidase precursor, putative, expressed
Os05g0135200	LOC_Os05g04470	-1.15726	-1.44616	-1.06549	-0.625511	2.02094	-0.625511	-0.625511	3.44439	peroxidase precursor, putative, expressed
Os05g0138000	LOC_Os05g04680	-1.16083	-1.56032	-2.58062	0.911788	1.60357	1.54106	0.0723538	2.05681	expressed protein
Os05g0199100	LOC_Os05g11010	1.13117	0.950668	0.935748	0.811629	-0.352228	1.37185	1.17792	3.08497	harpin-induced protein 1 domain containing protein, expressed
Os05g0381400	LOC_Os05g31670	-1.16189	-0.19082	-1.77381	0.0304165	0.569849	0.809596	-0.556715	1.7535	AWPM-19-like membrane family protein, putative, expressed
Os05g0405000	LOC_Os05g33570	-0.237026	0.235638	0.416481	1.38833	1.54322	1.44061	1.04154	3.17401	pyruvate, phosphate dikinase, chloroplast precursor, putative, expressed
Os05g0419800	LOC_Os05g34700	-1.44437	-1.52812	-1.85605	-1.24769	-0.031752	-2.76741	-1.91606	-2.16158	GDSL-like lipase/acylhydrolase, putative, expressed
Os05g0438500	LOC_Os05g36260	-1.23269	-0.752266	-1.98278	-2.08836	1.1999	-3.69281	-3.70799	2.84795	soluble inorganic pyrophosphatase, putative, expressed
Os05g0469600	LOC_Os05g39310	2.05402	1.24698	-1.12059	-1.95862	0.858154	-1.89109	1.10391	2.36213	thiamine pyrophosphate enzyme, C-terminal TPP binding domain containing protein
Os05g0477600	LOC_Os05g39990	-0.359171	-1.66616	-1.17576	0.524446	-0.130869	-1.11357	-0.193378	-3.30101	expansin precursor, putative, expressed
Os05g0485300	LOC_Os05g40700	0.417042	1.43272	1.03106	0.572789	-0.690039	1.98949	0.963798	3.22682	transmembrane protein 56, putative, expressed
Os05g0495900	LOC_Os05g41610	0.185573	1.09774	0.540604	0.270817	-0.274168	0.152796	0.622149	0.0824564	glycosyl hydrolases family 17, putative, expressed
Os05g0517400	LOC_Os05g44120	-2.54243	-1.44306	-4.95231	-2.25846	0.174614	-8.30005	-6.31658	-3.00277	expressed protein
Os05g0518600	LOC_Os05g44210	-1.40991	-2.41365	-1.84011	1.76593	0.888575	2.04598	2.36623	0.414252	trehalose-6-phosphate synthase, putative, expressed
Os05g0542300	LOC_Os05g46470	-1.82638	-1.8834	-2.21579	-1.04545	0.555808	-2.2341	-1.47311	-3.41272	expressed protein
Os05g0542900	LOC_Os05g46520	-1.3512	-0.984023	-1.60375	-0.555028	-0.688165	-1.36151	-0.337716	0.730378	polygalacturonase, putative, expressed
Os05g0550700	LOC_Os05g47750	0.329405	1.32382	0.569585	-0.0243225	0.975273	-1.81868	0.543262	2.80918	Ser/Thr protein kinase, putative, expressed
Os05g0552800	LOC_Os05g47960	-0.782527	-0.197836	-1.5571	-0.310217	1.55104	0.709669	-0.0705974	5.30636	expressed protein
Os05g0560500	LOC_Os05g48680	-1.38757	0.0387475	-1.52966	-0.426571	0.505318	-1.07634	-2.50473	3.04217	expressed protein
Os05g0562800	LOC_Os05g48840	-1.5765	0.0867327	-1.44948	1.77689	0.0849062	3.90998	3.11601	5.06307	expressed protein
Os06g0101600	LOC_Os06g01210	-1.35184	-1.52379	-1.43628	-1.25601	1.18176	-1.34449	-0.972012	1.26324	plastocyanin, chloroplast precursor, putative, expressed
Os06g0130100	LOC_Os06g03970	-1.78815	-1.86326	-2.87961	-0.206101	-0.0950602	-0.165308	0.077767	0.677324	receptor-like protein kinase 5 precursor, putative, expressed
Os06g0136600	LOC_Os06g04510	0.77499	2.14785	1.20013	-0.737656	-0.2008	1.2909	2.90528	-0.870518	enolase, putative, expressed
Os06g0142300	LOC_Os06g05000	-0.484271	0.232666	-1.95064	0.368747	2.76729	-1.41978	-1.31646	1.61913	early nodulin 93 ENOD93 protein, putative, expressed
Os06g0148200	LOC_Os06g05550	-1.66751	-1.22185	-1.96057	0.764842	-0.00693433	1.3356	1.40168	0.759	GDSL-like lipase/acylhydrolase, putative, expressed
Os06g0168500	LOC_Os06g07200	0.582771	1.43823	1.33347	0.964692	-0.075465	1.63154	1.19198	1.69683	syntaxin, putative, expressed
Os06g0178900	LOC_Os06g08080	-0.715464	-1.39635	-1.95181	-0.479287	-1.24101	0.0608799	-0.410988	-0.0396689	inorganic H+ pyrophosphatase, putative, expressed
Os06g0216300	LOC_Os06g11290	0.487431	1.00215	1.03523	1.18675	0.346199	1.9149	1.22072	3.6026	12-oxophytodienoate reductase, putative, expressed
Os06g0228600	LOC_Os06g12330	-2.74595	-2.57423	-3.03483	-4.73632	-0.043086	-5.43629	-5.72983	-4.79746	amino acid transporter, putative, expressed
Os06g0250100	LOC_Os06g13940	0.30112	1.59623	0.334528	-5.42979	-0.304395	-5.34536	-5.42979	-5.42979	expressed protein
Os06g0256300	LOC_Os06g14490	1.16365	1.54288	0.593084	-0.387141	-0.323646	-0.0374315	0.285846	0.417632	calmodulin-binding heat-shock protein, putative, expressed
Os06g0318600	LOC_Os06g21380	-1.00983	-0.304831	-1.04198	0.260071	1.31631	0.390193	0.0612843	1.68646	OsCttP3 - Putative C-terminal processing peptidase homologue, expressed
Os06g0622700	LOC_Os06g41770	1.0788	0.680858	1.7992	0.340486	0.0267611	0.402076	0.813809	0.806813	bZIP transcription factor domain containing protein, expressed
Os06g0691800	LOC_Os06g47650	0.990909	1.31804	0.869556	1.09095	-0.0440435	1.56573	1.87413	0.472964	phytosulfokine receptor precursor, putative, expressed
Os06g0696500	LOC_Os06g48170	-1.09806	-1.3482	-1.57553	-1.89586	-0.905701	-2.38122	-1.90678	-1.84673	glycosyl hydrolases family 16, putative, expressed
Os06g0711800	LOC_Os06g49760	-1.23199	-1.75483	-2.00723	-1.33213	0.187229	-1.88451	-1.74799	1.35815	invertase/pectin methylesterase inhibitor family protein, putative, expressed
Os07g0206700	LOC_Os07g10600	-1.01473	-2.16871	-1.30346	-0.0256822	0.387022	-0.290043	-0.432529	0.323758	cycloartenol-C-24-methyltransferase 1, putative, expressed
Os07g0209100	LOC_Os07g10840	-1.64682	-0.66046	-0.267211	0.389065	-0.467737	0.227131	0.0104678	3.41763	uncharacterized glycosyltransferase, putative, expressed
Os07g0212200	LOC_Os07g11110	1.6305	2.44547	1.39496	0	0	2.77556	1.98055	3.7918	NAD dependent epimerase/dehydratase family protein, putative, expressed
Os07g0422100	LOC_Os07g24000	-0.939117	-2.03134	-3.21379	0.118172	1.04773	-0.870187	0.153043	-4.45402	AWPM-19-like membrane family protein, putative, expressed
Os07g0529000	LOC_Os07g34520	-0.416064	-0.163724	1.4035	0	0	0	0	7.42278	isocitrate lyase, putative, expressed
Os07g0530600	LOC_Os07g34640	-0.647992	-0.518244	-1.19571	-1.00088	0.230677	-0.332151	-0.658801	1.60487	pyruvate Pi dikinase regulatory protein, putative, expressed
Os07g0555100	LOC_Os07g36930	1.49258	2.09401	1.24254	0.377645	-0.42253	0.424373	0.260039	-0.570105	expressed protein
Os07g0563300	LOC_Os07g37610	-0.75023	-1.24846	-1.01174	0.0913738	0.216835	0.105406	0.0956066	0.156627	B3 DNA binding domain containing protein, putative, expressed
Os07g0581700	LOC_Os07g39320	-1.48942	-1.51439	-1.78677	4.99464	5.19212	0.127375	0.617614	6.07355	homeobox domain containing protein, expressed
Os07g0587500	LOC_Os07g39880	-0.686627	-0.627502	-1.15169	-0.408499	-0.03036	-0.678871	-0.608251	1.1717	retrotransposon, putative, centromere-specific, expressed
Os07g0592600	LOC_Os07g40290	-1.35233	-0.600295	-1.9422	-0.796187	0.841837	1.10886	-0.046974	2.07796	OsGH3.8 - Probable indole-3-acetic acid-amido synthetase, expressed
Os07g0617100	LOC_Os07g42520	0.291423	0.304629	1.15649	1.63648	0.0155895	1.29346	0.609058	0.844975	dirigent, putative, expressed
Os07g0621600	LOC_Os07g42910	0.584549	1.55291	0.169465	0.377379	0.490083	1.20071	0.714818	2.02638	cytochrome c oxidase subunit, putative, expressed
Os07g0634600	LOC_Os07g44070	-1.54934	-1.53473	-2.14947	-1.03472	-0.772685	-0.552608	-0.178744	0.655998	pectinacetylesterase domain containing protein, expressed
Os07g0673200	LOC_Os07g47590	-0.344444	1.75682	0.135908	1.47897	0.113726	2.88901	2.42396	2.75385	expressed protein
Os07g0694700	LOC_Os07g49400	-0.860419	-0.574207	-1.14629	-0.634141	-0.797471	-1.08273	0.37326	-2.75314	OsAPx2 - Cytosolic Ascorbate Peroxidase encoding gene 4,5,6,8, expressed
Os08g0104600	LOC_Os08g01380	-1.19804	-1.45805	-1.20872	-0.979348	1.72846	-0.903661	-0.99327	1.62069	2Fe-2S iron-sulfur cluster binding domain containing protein, expressed
Os08g0176900	LOC_Os08g07970	0.274577	0.568876	1.16007	-0.298879	-1.38195	-0.203117	-0.271834	1.54975	transcription factor, putative, expressed
Os08g0185900	LOC_Os08g08700	0.755648	1.62504	0.565606	-0.129725	-0.29369	-0.89353	-0.160931	0.201224	ubiquitin family protein, putative, expressed
Os08g0203100	LOC_Os08g10290	0.879949	1.89538	1.09089	1.16694	-0.0732752	2.57697	2.3277	2.11286	SHR5-receptor-like kinase, putative, expressed
Os08g0203300	LOC_Os08g10300	1.09375	1.7323	0.822181	1.23234	0.0708161	2.05602	1.56864	0.428747	SHR5-receptor-like kinase, putative, expressed
Os08g0302000	LOC_Os08g20730	-1.53419	-1.48291	-1.47611	-2.33014	-1.29644	-3.24583	-2.61449	0.213262	peroxidase precursor, putative, expressed
Os08g0331800	LOC_Os08g24300	0.458711	0.252108	1.49999	0.38074	-0.00661107	0.291597	0.247968	3.66794	expressed protein
Os08g0387400	LOC_Os08g29770	-3.53797	-2.70401	-3.78477	-0.268523	1.02434	-1.46984	-0.908957	1.29908	endoglucanase, putative, expressed
Os08g0408500	LOC_Os08g31580	-0.710667	-0.648485	-1.33747	1.20843	1.15293	-0.450271	0.560627	-0.506558	ethylene-responsive transcription factor, putative, expressed
Os08g0440800	LOC_Os08g34210	-1.46506	-1.63368	-2.16213	-1.96737	-0.00882102	-2.93343	-2.63333	-2.62985	aldehyde dehydrogenase, putative, expressed
Os08g0441500	LOC_Os08g34280	-1.33273	-1.04596	-1.55563	-0.61236	-0.00918664	-1.33235	-0.944294	-0.942726	cinnamoyl-CoA reductase, putative, expressed
Os08g0450100	LOC_Os08g34900	-0.327273	-0.60368	-1.07036	-1.00216	0.360378	-0.579645	-0.356491	1.34193	pectinesterase, putative, expressed
Os08g0465800	LOC_Os08g36320	-1.62032	-1.22909	-2.58926	1.20124	-0.709021	1.69713	1.71603	-0.921142	decarboxylase, putative, expressed
Os08g0473900	LOC_Os08g36910	-0.690845	-1.20845	-0.529946	-0.521365	4.72785	-0.727701	-2.08667	1.18876	alpha-amylase precursor, putative, expressed
Os08g0503700	LOC_Os08g39370	-0.0344799	1.3789	0.687828	0.0928137	-1.37762	0.555886	0.434476	4.05594	citrate transporter, putative, expressed
Os08g0544400	LOC_Os08g43120	0.452783	0.338387	2.11335	-0.685884	-0.183445	-1.67635	-2.96749	-0.816147	Plant PDR ABC transporter associated domain containing protein, expressed
Os08g0557800	LOC_Os08g44360	-1.6246	-1.62478	-1.70478	1.01526	0.17624	1.20182	1.26001	-2.84445	male sterility protein 2, putative, expressed
Os08g0558200	LOC_Os08g44400	0.619392	1.44627	1.7353	0.68323	0.658956	0.422508	0.384158	0.950635	glutathione S-transferase, N-terminal domain containing protein, expressed
Os08g0562500	LOC_Os08g44840	-1.54658	-1.60672	-2.65766	-1.41351	-0.841664	-1.48874	-1.26707	-0.612848	transferase family protein, putative, expressed
Os08g0565900	LOC_Os08g45150	-4.42186	-1.81462	-4.62978	-0.877718	-0.25671	-0.935411	-1.53413	-0.17824	GDSL-like lipase/acylhydrolase, putative, expressed
Os09g0361200	LOC_Os09g19710	0.59375	0.0601252	1.19877	-0.743517	-0.0293287	-1.5274	-2.31919	0.22613	hypersensitive-induced response protein, putative, expressed
Os09g0363900	LOC_Os09g19930	-0.179698	-0.9617	-1.38954	-1.10221	-0.758037	-0.244191	-0.157504	-1.79204	HOTHEAD precursor, putative, expressed
Os09g0375000	LOC_Os09g20820	-0.825725	-0.493506	-1.21726	-0.452507	-0.915852	-0.606281	-0.110471	-1.90551	enolase, putative, expressed
Os09g0404500	LOC_Os09g23899	-0.844154	-1.33596	0.423928	-0.602102	0.383906	3.41177	0.570494	-0.178802	pollen allergen Cyn d 23, putative, expressed
Os09g0417600	LOC_Os09g25060	1.72107	0.149774	0.896391	-1.04703	-0.348099	-2.03329	-1.35209	-3.0268	WRKY76, expressed
Os09g0424300	LOC_Os09g25620	-0.0177853	-0.379622	-1.50948	-0.280858	-0.160731	0.0411406	-0.115302	-0.441222	CPuORF8 - conserved peptide uORF-containing transcript, expressed
Os09g0438700	LOC_Os09g26730	-0.722989	-0.453955	-1.17783	0.766073	0.644916	0.296364	0.827586	-0.696737	chaperonin, putative, expressed
Os09g0442100	LOC_Os09g27010	-1.26234	-1.16879	-1.2534	2.03421	-0.377103	1.5593	2.08675	2.92415	tyrosine protein kinase domain containing protein, putative, expressed
Os09g0442400	LOC_Os09g27040	2.56737	3.05035	2.74941	0.552062	-0.0690259	1.82331	1.2577	0.660689	GEX1, putative, expressed
Os09g0451500	LOC_Os09g27830	0.764443	0.223179	1.51214	0.501342	-0.940582	1.35527	0.748974	-1.57618	OsPDIL2-3 protein disulfide isomerase PDIL2-3, expressed
Os09g0493400	LOC_Os09g32010	-0.527301	-0.662727	-1.96299	0.953463	0.0625551	1.29698	1.15577	0.15766	ternary complex factor MIP1, putative, expressed
Os09g0493500	LOC_Os09g32020	-2.57863	-1.98395	-3.97185	-5.15815	0.0420658	-4.981	-5.04408	-5.26096	ubiquitin fusion degradation protein, putative, expressed
Os09g0525400	LOC_Os09g35690	0.194236	1.16312	-0.414248	-1.3956	-0.346398	-1.79229	-1.33906	-1.61776	zinc RING finger protein, putative, expressed
Os09g0532400	LOC_Os09g36220	1.13142	1.21488	1.25245	0.524815	0.886836	0.609261	0.570497	0.818682	response regulator receiver domain containing protein, expressed
Os09g0539800	LOC_Os09g36860	-1.24956	-1.20902	-1.48544	-1.81085	-0.566841	-2.92266	-2.58595	-2.89029	acyl carrier protein, putative, expressed
Os10g0139700	LOC_Os10g05020	0.913307	1.29829	0.628655	-0.702646	-0.397795	-0.939471	-1.13857	-1.2588	cytochrome P450, putative, expressed
Os10g0150400	LOC_Os10g05970	-0.162176	-1.2718	-1.69832	-0.381481	-0.200944	0.376096	-1.53391	3.68472	POEI12 - Pollen Ole e I allergen and extensin family protein precursor, expressed
Os10g0190500	LOC_Os10g11310	1.02806	1.92479	0.812875	0.167873	-0.446697	0.553714	0.142572	-3.55618	expressed protein
Os10g0416800	LOC_Os10g28120	0.378141	1.58132	0.949535	-0.24834	-0.876009	-0.627411	-0.299762	3.60528	glycosyl hydrolase, putative, expressed
Os10g0484800	LOC_Os10g34360	-2.32596	-1.79512	-4.1599	-2.30402	0.176236	-10.9125	-7.47019	-4.32412	stilbene synthase, putative, expressed
Os10g0493600	LOC_Os10g35110	1.83157	1.67851	2.19659	-0.213627	-0.514822	-0.337429	0.0795972	-0.374605	alpha-galactosidase precursor, putative, expressed
Os10g0494300	LOC_Os10g35180	-0.919555	-0.738918	-2.47949	0.497764	-0.282565	0.122027	0.406131	-0.721814	white-brown complex homolog protein 11, putative, expressed
Os10g0497700	LOC_Os10g35460	-1.33045	-1.96499	-2.48069	0.818923	0.128662	1.31341	1.36625	2.12144	COBRA, putative, expressed
Os10g0515900	LOC_Os10g37160	-1.07067	-0.449251	-2.47183	0.30314	0.347069	0.539187	0.167485	0.793598	transposon protein, putative, unclassified, expressed
Os10g0528300	LOC_Os10g38495	0.682385	0.822751	1.1712	-0.0483551	-0.0164853	-0.127928	1.48942	5.39746	None
Os10g0546600	LOC_Os10g39930	-0.713327	0.531991	-1.5067	0.169863	-0.0686732	-0.526208	0.0871738	-1.62133	cytochrome P450 97B2, putative, expressed
Os10g0552400	LOC_Os10g40490	1.10334	2.19541	1.00582	1.13976	0.402699	0.285664	1.11697	5.71997	U-box domain containing protein, expressed
Os10g0556100	LOC_Os10g40730	-0.126669	-1.82013	-0.811991	-0.242185	-0.166266	-0.651433	-0.557987	-0.198404	expansin precursor, putative, expressed
Os10g0562100	LOC_Os10g41260	-0.646218	-1.09582	-0.813854	-0.0497316	-0.224924	0.0796598	-0.0898217	1.81349	MYB family transcription factor, putative, expressed
Os10g0576900	LOC_Os10g42620	-1.5149	-1.35729	-1.746	-1.76559	-0.361176	-2.9231	-2.36187	-2.90616	dihydroflavonol-4-reductase, putative, expressed
Os11g0114900	LOC_Os11g02330	-1.02547	-0.679389	-1.70027	-2.08598	-1.05434	-1.45232	-1.73173	0.156642	LTPL22 - Protease inhibitor/seed storage/LTP family protein precursor, expressed
Os11g0182200	LOC_Os11g07960	1.27496	1.37254	1.82828	-0.345339	-0.848769	-1.28453	-1.48367	-1.00946	transferase family protein, putative, expressed
Os11g0234200	LOC_Os11g12650	0.563964	1.28403	0.574834	-0.2598	0.440018	-0.614316	-0.49003	-1.44184	PHD-finger domain containing protein, putative, expressed
Os11g0503900	LOC_Os11g30810	-1.10521	-1.53419	-1.72421	-0.814043	-0.00248117	-2.51521	-2.8795	2.24622	sulfotransferase domain containing protein, expressed
Os11g0525600	LOC_Os11g32260	-1.52061	-1.91698	-1.2077	0.446709	0.533405	0.349781	0.0823612	0.674361	lysosomal alpha-mannosidase precursor, putative, expressed
Os11g0530600	LOC_Os11g32650	-2.59721	-2.6199	-2.82639	-1.60247	-0.062321	-0.648554	-2.60602	-2.08521	chalcone synthase, putative, expressed
Os11g0582500	LOC_Os11g37280	-4.40471	-4.11114	-4.59214	-0.340557	-0.21028	-1.73682	-1.53921	-1.33127	LTPL68 - Protease inhibitor/seed storage/LTP family protein precursor, expressed
Os11g0592200	LOC_Os11g37970	0.167585	0.169335	2.17094	0.565462	0.268728	0.301528	1.74875	4.08667	WIP5 - Wound-induced protein precursor, expressed
Os11g0693800	LOC_Os11g47120	-1.48547	-1.57461	-1.52507	-1.75305	-0.222075	-1.91485	-1.64264	-3.08348	DEFL48 - Defensin and Defensin-like DEFL family, expressed
Os11g0705200	LOC_Os11g47870	0.582784	1.23374	0.46549	0.193937	1.16786	-0.330069	1.12416	5.7021	GRAS family transcription factor domain containing protein, expressed
Os12g0105800	LOC_Os12g01510	1.62498	1.46455	2.16613	0.390668	0	0	0.207921	3.18001	MRH1, putative, expressed
Os12g0120100	LOC_Os12g02720	-1.00733	-0.916154	-1.63461	-0.24354	0.35472	-1.1135	-0.771923	-1.9806	DUF567 domain containing protein, putative, expressed
Os12g0156200	LOC_Os12g06010	-1.89108	-1.25168	-2.25149	-0.17482	-0.429318	-0.34751	0.760024	-1.25247	retrotransposon protein, putative, unclassified, expressed
Os12g0189300	LOC_Os12g08760	-2.0868	-1.65358	-1.27928	-0.781076	0.00190024	-1.1592	-2.6574	3.13271	carboxyvinyl-carboxyphosphonate phosphorylmutase, putative, expressed
Os12g0189400	LOC_Os12g08770	-1.36585	-1.14156	-1.44987	-0.454463	1.81097	-1.4176	-0.935988	1.18849	photosystem I reaction center subunit N, chloroplast precursor, putative, expressed
Os12g0194800	LOC_Os12g09290	1.46823	1.56151	1.00213	0.47573	0.275774	0.600829	0.526955	0.294478	tRNA pseudouridine synthase family protein, putative, expressed
Os12g0223300	LOC_Os12g12170	-1.56934	-1.79542	-2.36636	-2.66571	0.127956	-3.66506	-3.48825	-3.83114	cytochrome b5-like Heme/Steroid binding domain containing protein, expressed
Os12g0226900	LOC_Os12g12580	-0.896315	-1.3979	-1.29773	-1.02548	0.354735	-3.0376	-2.44894	-0.434977	NADP-dependent oxidoreductase, putative, expressed
Os12g0242700	LOC_Os12g13930	-4.39101	-3.6241	-4.62559	-1.83678	-0.110766	-6.37883	-5.13146	-3.43162	3-oxoacyl-reductase, chloroplast precursor, putative, expressed
Os12g0257000	LOC_Os12g15470	0.981008	1.68664	0.904645	-0.333684	-0.379707	-0.419722	-0.36074	0.342143	OsSCP65 - Putative Serine Carboxypeptidase homologue, expressed
Os12g0428000	LOC_Os12g24020	0.0774002	-0.156063	0.613364	0.947908	1.13867	0.936505	-0.162108	0.423238	rhodanese-like domain containing protein, putative, expressed
Os12g0476200	LOC_Os12g29220	-1.26325	-0.886213	-0.960844	0.0939934	-0.0177977	0.30664	1.92537	2.65131	nodulin MtN3 family protein, putative, expressed
Os12g0480100	LOC_Os12g29570	-4.84745	-3.68322	-5.43342	-2.48247	-0.0909954	-4.18977	-3.85276	-3.98738	expressed protein
Os12g0548700	LOC_Os12g36210	-1.17254	-1.72498	-2.11391	-0.0252821	1.40662	-0.422048	-0.228644	0.777058	inhibitor I family protein, putative, expressed
Os12g0552800	LOC_Os12g36680	-0.86722	-0.965604	-1.49127	-2.09858	-0.128734	-3.06503	-3.39288	-4.3042	expressed protein
Os12g0578200	LOC_Os12g38900	-0.646428	0.506444	-2.21309	-5.22554	-4.40924	-5.71117	-3.02535	-5.0974	chorismate mutase, chloroplast precursor, putative, expressed
Os12g0583500	LOC_Os12g39380	0.901272	1.24381	0.886616	-0.717586	-0.422117	-0.417272	2.25864	-0.313583	BTBN24 - Bric-a-Brac, Tramtrack, Broad Complex BTB domain with non-phototropic hypocotyl 3 NPH3 domain
Os12g0588900	LOC_Os12g39840	0.913451	1.41187	0.193041	0.340887	0.115889	0.318191	0.36051	-0.746841	expressed protein
Os12g0603800	LOC_Os12g41110	-0.36587	0.612354	-1.20948	0	0	0	0	4.7696	OsCML5 - Calmodulin-related calcium sensor protein, expressed
Os12g0607000	LOC_Os12g41390	0.296811	1.51397	-0.0115681	1.7063	0.593295	1.76924	2.27903	1.89562	homocysteine S-methyltransferase protein, putative, expressed
Os12g0616900	LOC_Os12g42230	-1.09918	-0.799326	-1.81826	-1.31468	-0.313654	-1.06452	-1.43233	-2.5586	transketolase, putative, expressed
Os12g0638700	LOC_Os12g44150	-1.10493	-1.5737	-1.12756	-0.118333	-0.276664	0.0786378	-0.249131	0.305775	plasma membrane ATPase, putative, expressed
Os06g0607700	LOC_Os06g40550	-3.26241	-3.25657	-3.34667	-2.98295	-0.542981	-9.94992	-7.67799	-6.20151	ABC-2 type transporter domain containing protein, expressed
Os03g0167600	LOC_Os03g07140	-3.08956	-2.93136	-4.80382	-1.52427	-0.168978	-2.82208	-2.55192	-4.83835	male sterility protein, putative, expressed
Os04g0448800	LOC_Os04g37600	0.613263	1.43053	0.561336	0.348266	0.0257577	0.649585	0.101522	-0.114576	phosphate carrier protein, mitochondrial precursor, putative, expressed
Os07g0556800	LOC_Os07g37090	-3.42157	-4.05602	-4.84758	-3.27667	0.688157	-10.6194	-9.79036	-8.2109	ribosome inactivating protein, putative, expressed
Os02g0120500	LOC_Os02g02820	-2.03006	-1.5065	-2.50483	-0.676132	-0.458788	-0.759103	-0.686157	-1.54083	helix-loop-helix DNA-binding domain containing protein, expressed
