# Supplementary material for: Comparative transcript profiling of alloplasmic male-sterile lines revealed altered gene expression related to pollen development in rice (Oryza sativa L.)
Source: BMC Plant Biol. 2016 Aug 5;16:175. doi: 10.1186/s12870-016-0864-7 (PMC4974769; doi:10.1186/s12870-016-0864-7)
Supplement: Additional file 8: Table S4. — The shared mitochondrial DEGs in both sporophytic and gametophytic CMS lines. (XLS 254 kb) [file 12870_2016_864_MOESM8_ESM.xls]

## Sheet: Sheet1
Additional file 8: Table S4 The shared mitochondrial DEGs in both sporophytic and gametophytic CMS lines.
	XQZ-A/MB	ZS97-A/MB	D62-A/MB	CW_UN	W11_UN	LD_UN	BT_UN	WA_UN
Os06g0726200	0.696115	1.09606	1.21173	-0.943706	1.48545	-0.949228	0.464803	10.0627	LOC_Os06g51060	CHIT8 - Chitinase family protein precursor, expressed	possibly mitochondrial
Os02g0758000	0.379404	0.951156	0.177206	4.30297	1.03205	7.81498	7.23259	2.30209	LOC_Os02g52150	heat shock 22 kDa protein, mitochondrial precursor, putative, expressed	possibly mitochondrial
Os07g0104100	0.957381	0.234605	0.535259	0.841925	-0.489672	1.13148	1.44651	-4.60795	LOC_Os07g01370	peroxidase precursor, putative, expressed	mitochondrial
Os03g0240600	0.367397	0.911046	0.406205	1.04021	-0.163509	1.64492	1.70101	0.209045	LOC_Os03g13740	immediate-early fungal elicitor protein CMPG1, putative, expressed	mitochondrial
Os01g0817000	-0.346521	-0.0413584	-1.10072	0.0752399	-0.505945	1.15887	1.1175	1.103	LOC_Os01g60110	E2F-related protein, putative, expressed	mitochondrial
Os03g0776900	0.493265	2.09127	0.337841	-0.655655	-0.101138	0.0446489	1.21429	0.374253	LOC_Os03g56540	heat shock protein DnaJ, putative, expressed	mitochondrial
Os04g0600200	0.244298	1.4429	0.235165	0.140821	-0.147958	0.964903	1.375	0.719347	LOC_Os04g51150	Alternative oxidase 1a	mitochondrial
Os02g0594800	1.57435	1.8007	1.41675	1.17165	0.453117	1.95019	2.49839	0.556602	LOC_Os02g38130	no apical meristem protein, putative, expressed	mitochondrial
Os04g0398900	-1.10615	-0.89713	-1.08337	-2.34972	-1.06642	-2.44625	-2.20853	-4.21732	LOC_Os04g32700	LEML3 - Anther-specific LEM1 family protein precursor, expressed	possibly mitochondrial
Os12g0226900	-0.896315	-1.3979	-1.29773	-1.02548	0.354735	-3.0376	-2.44894	-0.434977	LOC_Os12g12580	NADP-dependent oxidoreductase, putative, expressed	possibly mitochondrial
Os01g0172100	0.286568	0.920476	-0.746458	-0.339838	-0.437354	-1.22564	-0.586298	-0.52344	LOC_Os01g07730	phosphate/phosphoenolpyruvate translocator-related protein, putative, expressed	mitochondrial
Os11g0693800	-1.48547	-1.57461	-1.52507	-1.75305	-0.222075	-1.91485	-1.64264	-3.08348	LOC_Os11g47120	DEFL48 - Defensin and Defensin-like DEFL family, expressed	possibly mitochondrial
Os10g0516100	-0.850337	-1.05552	-1.16725	-1.4573	1.70257	-3.28565	-4.54218	2.6208	LOC_Os10g37180	glycine cleavage system H protein, putative, expressed	mitochondrial
Os05g0127200	0.481374	-0.59415	-0.155997	0.717352	0.334681	1.69975	0.412554	2.39125	LOC_Os05g03610	phospholipase C, putative, expressed	mitochondrial
Os06g0142300	-0.484271	0.232666	-1.95064	0.368747	2.76729	-1.41978	-1.31646	1.61913	LOC_Os06g05000	early nodulin 93 ENOD93 protein, putative, expressed	mitochondrial
Os05g0138000	-1.16083	-1.56032	-2.58062	0.911788	1.60357	1.54106	0.0723538	2.05681	LOC_Os05g04680	expressed protein	mitochondrial
Os03g0769700	-0.709052	-0.529403	-0.732928	0.000517292	0.517512	-0.0738841	-0.0761306	1.90495	LOC_Os03g55980	expressed protein	mitochondrial
Os01g0531500	-0.693086	-0.768373	-0.960235	0.000517292	0.517512	-0.0738841	-0.0761306	1.90495	LOC_Os03g55980	expressed protein	mitochondrial
Os01g0667800	0.512663	1.32621	0.223419	-0.274115	-0.425017	-0.0918272	-0.194834	-0.337267	LOC_Os01g47750	splicing factor U2AF 35 kDa subunit, putative	possibly mitochondrial
Os02g0129900	1.01319	0.581688	0.614049	-0.0104761	0.506681	-0.17048	-0.841442	0.378572	LOC_Os02g03720	expressed protein	possibly mitochondrial
Os07g0406300	-0.586358	-0.258242	-0.431713	-0.284992	0.192056	-0.188153	-0.334241	-0.315131	LOC_Os07g22350	glucose-6-phosphate 1-dehydrogenase, chloroplast precursor, putative, expressed	mitochondrial
Os09g0414500	-0.94022	-0.848717	-1.17847	1.88732	0.95557	1.35912	1.10259	0.851786	LOC_Os09g24810	ZF-HD protein dimerisation region containing protein, expressed	mitochondrial
Os07g0687500	0.808482	1.11113	0.510703	0.17829	0.0734201	0.526625	0.668641	0.405094	LOC_Os07g48810	parvulin-type peptidyl prolyl cis/trans isomerase, putative, expressed	mitochondrial
Os06g0712900	0.534267	0.81709	-0.11632	-0.12512	-0.0265487	-0.302905	-0.355688	-0.577525	LOC_Os06g49870	tRNA-dihydrouridine synthase, putative, expressed	mitochondrial
Os11g0572700	-0.563682	-0.208649	-1.12271	-0.130334	0.223579	-0.387822	-0.794169	-0.393701	LOC_Os11g36440	amine oxidase, flavin-containing, domain containing protein, expressed	possibly mitochondrial
Os01g0822200	0.253209	1.00355	0.304495	0.482654	-0.174782	0.833524	0.569434	0.0469757	LOC_Os01g60700	serine/threonine-protein kinase NAK, putative, expressed	possibly mitochondrial
Os03g0579000	-0.246987	-0.0372806	-0.820302	-0.741588	0.400833	-1.37201	-1.15586	0.069453	LOC_Os03g38230	peptidase M50 family protein, putative, expressed	mitochondrial
Os07g0587500	-0.686627	-0.627502	-1.15169	-0.408499	-0.03036	-0.678871	-0.608251	1.1717	LOC_Os07g39880	retrotransposon, putative, centromere-specific, expressed	mitochondrial
Os11g0538900	0.769287	0.833482	0.235848	0.420182	-0.189852	1.03839	1.12125	-0.482917	LOC_Os11g33240	citrate synthase, putative, expressed	mitochondrial
Os01g0361700	-3.8216	-1.86212	-5.34445	-1.5219	-0.36484	-0.416149	-1.17171	-0.370887	LOC_Os01g26000	expressed protein	mitochondrial
Os02g0696700	-0.835691	-0.524359	-1.38361	-0.344053	0.088707	-0.125984	-0.247424	-1.27195	LOC_Os02g46930	jmjC domain containing protein, expressed	possibly mitochondrial
Os09g0474300	-0.714453	-0.378187	-1.20179	0.21193	0.137072	-0.328407	0.0493063	-1.59416	LOC_Os09g29840	heat shock protein, putative, expressed	mitochondrial
Os03g0366000	-0.10903	0.239129	-0.995344	1.05336	-0.0120795	1.62776	1.64881	0.0781576	LOC_Os03g25050	chaperonin, putative, expressed	possibly mitochondrial
Os04g0486600	-0.979004	-1.0432	-1.23859	0.640071	-0.284359	0.936761	1.14708	-0.219612	LOC_Os04g40950	glyceraldehyde-3-phosphate dehydrogenase, putative, expressed	possibly mitochondrial
Os12g0594600	0.112474	0.299424	-0.29266	1.4827	0.302699	2.30061	1.95445	0.600532	LOC_Os12g40300	SKP1, putative, expressed	possibly mitochondrial
Os01g0251100	0.738517	0.784066	-0.0747801	0.367094	-0.196223	0.692597	0.744372	-0.278243	LOC_Os01g14830	ribosomal protein L3, putative, expressed	mitochondrial
Os02g0127900	1.02605	1.78834	0.887847	0.41958	0.0226914	0.569963	0.972778	-0.437056	LOC_Os02g03560	expressed protein	possibly mitochondrial
Os05g0244600	0.779544	0.966592	0.0132524	0.476206	0.0653143	0.495296	0.457701	-0.177677	LOC_Os05g15520	DNA-binding protein-related, putative, expressed	possibly mitochondrial
Os06g0667600	0.430947	0.574927	-0.198145	0.587513	-0.154291	1.1264	0.952102	0.19469	LOC_Os06g45670	glycine cleavage system H protein, putative, expressed	mitochondrial
Os11g0438700	-0.417699	-0.721497	0.0126571	0.62056	1.4205	-2.9381	-1.32173	3.58403	LOC_Os11g25160	tropinone reductase 2, putative, expressed	mitochondrial
Os06g0548000	-0.015645	0.260163	-0.449977	2.61939	-0.0821851	4.70475	4.01517	1.12376	LOC_Os06g35540	aminotransferase, classes I and II, domain containing protein, expressed	possibly mitochondrial
Os10g0550900	1.01892	1.09483	1.27148	1.37306	0.801803	5.73959	5.05179	7.2564	LOC_Os10g40360	proline oxidase, mitochondrial precursor, putative, expressed	possibly mitochondrial
Os12g0158300	-0.97211	-0.871625	-0.603717	-0.226344	-0.0134244	-1.19054	-0.767527	-1.91082	LOC_Os12g06150	DUF623 domain containing protein, expressed	possibly mitochondrial
Os03g0220100	-0.496764	-0.445609	-1.73053	-0.252034	-0.195856	-1.35929	-0.730105	-0.643108	LOC_Os03g12030	3-ketoacyl-CoA synthase, putative, expressed	possibly mitochondrial
Os03g0115700	-1.35259	-1.04886	-2.2082	0.123964	-0.0403017	1.36627	0.214171	1.24285	LOC_Os03g02460	retinol dehydrogenase, putative, expressed	mitochondrial
Os07g0626400	0.590703	0.861135	0.095279	-0.174411	-0.055782	-0.260771	-0.413257	-0.157434	LOC_Os07g43330	heat shock protein DnaJ, putative, expressed	mitochondrial
Os11g0234200	0.563964	1.28403	0.574834	-0.2598	0.440018	-0.614316	-0.49003	-1.44184	LOC_Os11g12650	PHD-finger domain containing protein, putative, expressed	possibly mitochondrial
Os09g0130800	-1.02603	-1.06186	-0.8645	0.00544757	0.106434	-0.314265	-0.766679	0.173785	LOC_Os09g04440	DNA-binding protein, putative, expressed	mitochondrial
Os06g0694500	0.322402	0.821011	0.231913	-0.182074	0.451221	-0.0208482	-0.236723	-1.03223	LOC_Os06g47940	nifU, putative, expressed	possibly mitochondrial
Os07g0641700	0.390371	0.991177	-0.240693	0.877005	0.105684	1.14727	1.32565	-0.210454	LOC_Os07g44740	chaperonin, putative, expressed	mitochondrial
