# Supplementary material for: Comparative transcript profiling of alloplasmic male-sterile lines revealed altered gene expression related to pollen development in rice (Oryza sativa L.)
Source: BMC Plant Biol. 2016 Aug 5;16:175. doi: 10.1186/s12870-016-0864-7 (PMC4974769; doi:10.1186/s12870-016-0864-7)
Supplement: Additional file 9: Table S5. — Genes in the two modules 'yellow' and 'brown' were analyzed by weighted gene co- expression network analysis (WGCNA). (XLSX 315 kb) [file 12870_2016_864_MOESM9_ESM.xlsx]

## Sheet: Sheet1
Additional file 9: Table S5 Genes in the two modules 'yellow' and 'brown' were analyzed by weighted gene co- expression network analysis (WGCNA)
RAP-DB	RGAP	Module
Os01g0102800	LOC_Os01g01312	brown
Os01g0104100	LOC_Os01g01420	brown
Os01g0110400	LOC_Os01g02020	brown
Os01g0118300	LOC_Os01g02890	brown
Os01g0123500	LOC_Os01g03270	brown
Os01g0123500	LOC_Os01g03270	brown
Os01g0125600	LOC_Os01g03490	brown
Os01g0125800	LOC_Os01g03510	brown
Os01g0127600	LOC_Os01g03680	brown
Os01g0127700	LOC_Os01g03690	brown
Os01g0130400	LOC_Os01g03950	brown
Os01g0131300	LOC_Os01g04010	brown
Os01g0131800	LOC_Os01g04030	brown
Os01g0131800	LOC_Os01g04030	brown
Os01g0138500	LOC_Os01g04590	brown
Os01g0140400	LOC_Os01g04720	brown
Os01g0142800	LOC_Os01g04950	brown
Os01g0147300	LOC_Os01g05430	brown
Os01g0148700	LOC_Os01g05560	brown
Os01g0150200	LOC_Os01g05694	brown
Os01g0159800	LOC_Os01g06640	brown
Os01g0166700	LOC_Os01g07250	brown
Os01g0176400	LOC_Os01g08140	brown
Os01g0178700	LOC_Os01g08340	brown
Os01g0185400	LOC_Os01g09020	brown
Os01g0188100	LOC_Os01g09300	brown
Os01g0191700	LOC_Os01g09570	brown
Os01g0205900	LOC_Os01g10850	brown
Os01g0206600	LOC_Os01g10880	brown
Os01g0207700	LOC_Os01g10970	brown
Os01g0210300	LOC_Os01g11210	brown
Os01g0212400	LOC_Os01g11414	brown
Os01g0214500	LOC_Os01g11600	brown
Os01g0214800	LOC_Os01g11650	brown
Os01g0218200	LOC_Os01g11920	brown
Os01g0224400	LOC_Os01g12470	brown
Os01g0225100	LOC_Os01g12530	brown
Os01g0225100	LOC_Os01g12530	brown
Os01g0226300	LOC_Os01g12650	brown
Os01g0229000	LOC_Os01g12860	brown
Os01g0231000	LOC_Os01g13030	brown
Os01g0231000	LOC_Os01g13030	brown
Os01g0235300	LOC_Os01g13420	brown
Os01g0236400	LOC_Os01g13530	brown
Os01g0238500	LOC_Os01g13690	brown
Os01g0239700	LOC_Os01g13800	brown
Os01g0248300	LOC_Os01g14550	brown
Os01g0248701	LOC_Os01g14630	brown
Os01g0250600	LOC_Os01g14790	brown
Os01g0250900	LOC_Os01g14810	brown
Os08g0252001	Os08g0252001	brown
Os01g0260800	LOC_Os01g15610	brown
Os01g0261500	LOC_Os01g15660	brown
Os01g0262700	LOC_Os01g15790	brown
Os01g0262700	LOC_Os01g15790	brown
Os01g0274500	LOC_Os01g16770	brown
Os01g0281000	LOC_Os01g17390	brown
Os01g0286900	LOC_Os01g18360	brown
Os01g0296200	LOC_Os01g19170	brown
Os01g0299400	LOC_Os01g19400	brown
Os01g0303200	LOC_Os01g19760	brown
Os01g0305200	LOC_Os01g19940	brown
Os01g0306400	LOC_Os01g20030	brown
Os01g0309100	LOC_Os01g20780	brown
Os01g0319000	LOC_Os01g21630	brown
Os01g0319000	LOC_Os01g21630	brown
Os01g0321800	LOC_Os01g21860	brown
Os01g0331100	LOC_Os01g22780	brown
Os01g0332100	LOC_Os01g22900	brown
Os01g0337900	LOC_Os01g23610	brown
Os01g0337900	LOC_Os01g23610	brown
Os01g0347000	LOC_Os01g24470	brown
Os01g0353400	LOC_Os01g25100	brown
Os01g0363500	LOC_Os01g26130	brown
Os01g0377700	LOC_Os01g27990	brown
Os01g0508000	LOC_Os01g32364	brown
Os01g0512700	LOC_Os01g32920	brown
Os01g0514600	LOC_Os01g33080	brown
Os09g0244900	LOC_Os09g06970	brown
Os01g0531500	LOC_Os01g34700	brown
Os01g0543100	LOC_Os01g36240	brown
Os01g0543600	LOC_Os01g36294	brown
Os01g0550800	LOC_Os01g37000	brown
Os01g0559000	LOC_Os01g37832	brown
Os01g0559600	LOC_Os01g37910	brown
Os01g0559900	LOC_Os01g37950	brown
Os01g0571200	LOC_Os01g39010	brown
Os01g0580100	LOC_Os01g39810	brown
Os01g0584900	LOC_Os01g40260	brown
Os01g0588800	LOC_Os01g40620	brown
Os01g0593000	LOC_Os01g40990	brown
Os01g0593700	LOC_Os01g41050	brown
Os01g0598200	LOC_Os01g41510	brown
Os01g0607000	LOC_Os01g42200	brown
Os01g0607800	LOC_Os01g42280	brown
Os01g0612900	LOC_Os01g42730	brown
Os01g0613300	LOC_Os01g42770	brown
Os01g0625200	LOC_Os01g43580	brown
Os01g0629400	LOC_Os01g43870	brown
Os01g0631500	LOC_Os01g44090	brown
Os01g0640600	LOC_Os01g45350	brown
Os01g0641100	LOC_Os01g45390	brown
Os01g0643300	LOC_Os01g45550	brown
Os01g0647700	LOC_Os01g45960	brown
Os01g0650200	LOC_Os01g46169	brown
Os01g0651800	LOC_Os01g46290	brown
Os01g0652000	LOC_Os01g46340	brown
Os01g0656200	LOC_Os01g46760	brown
Os01g0657000	LOC_Os01g46850	brown
Os01g0663300	LOC_Os01g47400	brown
Os01g0664100	LOC_Os01g47460	brown
Os01g0665400	LOC_Os01g47550	brown
Os01g0673300	LOC_Os01g48250	brown
Os01g0677000	LOC_Os01g48540	brown
Os01g0685400	LOC_Os01g49160	brown
Os01g0703300	LOC_Os01g50750	brown
Os01g0704100	LOC_Os01g50820	brown
Os01g0705700	LOC_Os01g50940	brown
Os01g0708400	LOC_Os01g51200	brown
Os01g0711600	LOC_Os01g51430	brown
Os01g0715200	Os01g0715200	brown
Os01g0716800	LOC_Os01g51890	brown
Os01g0719300	LOC_Os01g52130	brown
Os01g0728100	LOC_Os01g52770	brown
Os01g0729900	LOC_Os01g52920	brown
Os01g0734200	LOC_Os01g53294	brown
Os01g0739200	LOC_Os01g53710	brown
Os01g0739400	LOC_Os01g53720	brown
Os01g0743100	LOC_Os01g53980	brown
Os01g0744000	LOC_Os01g54080	brown
Os01g0747500	LOC_Os01g54370	brown
Os01g0753800	LOC_Os01g55000	brown
Os01g0756900	LOC_Os01g55220	brown
Os01g0758900	LOC_Os01g55410	brown
Os01g0759900	LOC_Os01g55500	brown
Os01g0763600	LOC_Os01g55780	brown
Os01g0769000	LOC_Os01g56300	brown
Os01g0769200	LOC_Os01g56320	brown
Os01g0772400	LOC_Os01g56560	brown
Os01g0780400	LOC_Os01g57210	brown
Os01g0780500	LOC_Os01g57220	brown
Os01g0781000	LOC_Os01g57260	brown
Os01g0787600	LOC_Os01g57770	brown
Os01g0788200	LOC_Os01g57840	brown
Os01g0799500	LOC_Os01g58550	brown
Os01g0802100	LOC_Os01g58790	brown
Os01g0807900	LOC_Os01g59340	brown
Os01g0810200	LOC_Os01g59520	brown
Os01g0811100	LOC_Os01g59600	brown
Os01g0812200	LOC_Os01g59690	brown
Os01g0814100	LOC_Os01g59870	brown
Os01g0818000	LOC_Os01g60230	brown
Os01g0821600	LOC_Os01g60640	brown
Os01g0823100	LOC_Os01g60770	brown
Os01g0828100	LOC_Os01g61230	brown
Os01g0829400	LOC_Os01g61350	brown
Os01g0829800	LOC_Os01g61380	brown
Os01g0832600	LOC_Os01g61610	brown
Os01g0832900	LOC_Os01g61620	brown
Os01g0844200	LOC_Os01g62605	brown
Os01g0844900	LOC_Os01g62660	brown
Os01g0847600	LOC_Os01g62860	brown
Os01g0847700	LOC_Os01g62870	brown
Os01g0660200	LOC_Os01g47070	brown
Os01g0851600	LOC_Os01g63260	brown
Os01g0853600	LOC_Os01g63444	brown
Os01g0853800	LOC_Os01g63470	brown
Os01g0854000	LOC_Os01g63480	brown
Os01g0855200	LOC_Os01g63620	brown
Os01g0858700	LOC_Os01g63950	brown
Os01g0860400	LOC_Os01g64100	brown
Os01g0860500	LOC_Os01g64110	brown
Os01g0861700	LOC_Os01g64250	brown
Os01g0862800	LOC_Os01g64310	brown
Os01g0862800	LOC_Os01g64310	brown
Os01g0863300	LOC_Os01g64360	brown
Os01g0863500	Os01g0863500	brown
Os01g0871100	LOC_Os01g65070	brown
Os01g0871600	LOC_Os01g65110	brown
Os01g0875500	LOC_Os01g65460	brown
Os01g0878300	LOC_Os01g65650	brown
Os01g0889000	LOC_Os01g66560	brown
Os01g0891500	LOC_Os01g66740	brown
Os01g0895500	LOC_Os01g67040	brown
Os01g0897600	LOC_Os01g67220	brown
Os01g0898500	LOC_Os01g67310	brown
Os01g0900400	LOC_Os01g67430	brown
Os01g0907200	LOC_Os01g67950	brown
Os01g0909900	Os01g0909900	brown
Os01g0911200	LOC_Os01g68324	brown
Os01g0914400	LOC_Os01g68598	brown
Os01g0914800	LOC_Os01g68630	brown
Os01g0917200	LOC_Os01g68830	brown
Os01g0927600	LOC_Os01g70270	brown
Os01g0928300	LOC_Os01g70330	brown
Os01g0938100	LOC_Os01g71190	brown
Os01g0939600	LOC_Os01g71280	brown
Os01g0939700	LOC_Os01g71300	brown
Os01g0947000	LOC_Os01g71860	brown
Os01g0952900	LOC_Os01g72360	brown
Os01g0958400	LOC_Os01g72820	brown
Os01g0960000	LOC_Os01g72960	brown
Os01g0960200	LOC_Os01g72970	brown
Os01g0962100	LOC_Os01g73110	brown
Os01g0963800	LOC_Os01g73270	brown
Os01g0968800	LOC_Os01g73770	brown
Os01g0971500	LOC_Os01g73990	brown
Os01g0973000	LOC_Os01g74152	brown
Os01g0974000	LOC_Os01g74280	brown
Os01g0974100	Os01g0974100	brown
Os01g0977100	LOC_Os01g74570	brown
Os01g0102950	Os01g0102950	brown
Os01g0107300	Os01g0107300	brown
Os01g0109750	LOC_Os01g01970	brown
Os01g0112300	LOC_Os01g02180	brown
Os01g0114400	LOC_Os01g02410	brown
Os01g0121300	LOC_Os01g03110	brown
Os01g0123900	LOC_Os01g03310	brown
Os01g0124000	LOC_Os01g03320	brown
Os01g0124200	LOC_Os01g03340	brown
Os01g0127300	LOC_Os01g03650	brown
Os01g0131900	LOC_Os01g04040	brown
Os01g0135700	LOC_Os01g04330	brown
Os01g0136400	LOC_Os01g04409	brown
Os01g0138900	LOC_Os01g04630	brown
Os01g0139200	LOC_Os01g04650	brown
Os01g0148500	LOC_Os01g05540	brown
Os01g0149800	LOC_Os01g05650	brown
Os01g0150000	LOC_Os01g05670	brown
Os01g0150000	LOC_Os01g05670	brown
Os01g0150000	LOC_Os01g05670	brown
Os01g0152700	Os01g0152700	brown
Os01g0156000	LOC_Os01g06320	brown
Os01g0159200	LOC_Os01g06580	brown
Os01g0169400	LOC_Os01g07480	brown
Os01g0177900	LOC_Os01g08260	brown
Os01g0179800	LOC_Os01g08460	brown
Os01g0180000	LOC_Os01g08470	brown
Os01g0180300	LOC_Os01g08510	brown
Os01g0189800	LOC_Os01g09420	brown
Os01g0191900	LOC_Os01g09590	brown
Os01g0192600	LOC_Os01g09670	brown
Os01g0196400	Os01g0196400	brown
Os01g0198100	Os01g0198100	brown
Os01g0207400	LOC_Os01g10950	brown
Os01g0209400	LOC_Os01g11120	brown
Os01g0209800	LOC_Os01g11160	brown
Os01g0210600	LOC_Os01g11240	brown
Os01g0222500	LOC_Os01g12260	brown
Os01g0226400	LOC_Os01g12660	brown
Os01g0237500	LOC_Os01g13610	brown
Os01g0240900	Os01g0240900	brown
Os01g0242600	LOC_Os01g14050	brown
Os01g0243700	LOC_Os01g14140	brown
Os01g0846000	LOC_Os01g62750	brown
Os01g0251400	LOC_Os01g14850	brown
Os01g0256500	LOC_Os01g15270	brown
Os01g0256800	LOC_Os01g15300	brown
Os01g0263900	Os01g0263900	brown
Os01g0265100	LOC_Os01g16030	brown
Os01g0266600	LOC_Os01g16152	brown
Os01g0267900	LOC_Os01g16240	brown
Os01g0269000	LOC_Os01g16350	brown
Os01g0279400	LOC_Os01g17214	brown
Os12g0633600	LOC_Os12g43720	brown
Os01g0294700	LOC_Os01g19020	brown
Os01g0295700	LOC_Os01g19130	brown
Os01g0300200	LOC_Os01g19450	brown
Os01g0301900	LOC_Os01g19610	brown
Os01g0310100	LOC_Os01g20860	brown
Os01g0311800	LOC_Os01g20980	brown
Os01g0311800	LOC_Os01g20980	brown
Os01g0314800	LOC_Os01g21250	brown
Os01g0323400	Os01g0323400	brown
Os01g0327500	LOC_Os01g22380	brown
Os01g0332900	LOC_Os01g22990	brown
Os01g0355500	LOC_Os01g25320	brown
Os01g0360200	LOC_Os01g25820	brown
Os01g0363550	Os01g0363550	brown
Os01g0363550	Os01g0363550	brown
Os01g0367400	LOC_Os01g26970	brown
Os01g0369700	LOC_Os01g27210	brown
Os01g0371200	LOC_Os01g27360	brown
Os01g0375000	LOC_Os01g27730	brown
Os01g0378100	LOC_Os01g28030	brown
Os01g0500550	Os01g0500550	brown
Os01g0518500	LOC_Os01g33420	brown
Os01g0518500	LOC_Os01g33420	brown
Os01g0530500	LOC_Os01g34630	brown
Os01g0530500	LOC_Os01g34630	brown
Os01g0532300	LOC_Os01g34790	brown
Os01g0533400	LOC_Os01g34920	brown
Os01g0536600	Os01g0536600	brown
Os01g0546800	LOC_Os01g36620	brown
Os01g0549500	LOC_Os01g36870	brown
Os01g0736400	LOC_Os01g53450	brown
Os01g0556800	LOC_Os01g37600	brown
Os01g0567600	LOC_Os01g38680	brown
Os01g0570800	LOC_Os01g38980	brown
Os01g0578000	LOC_Os01g39630	brown
Os01g0582400	LOC_Os01g40050	brown
Os01g0588400	LOC_Os01g40580	brown
Os01g0588900	LOC_Os01g40630	brown
Os01g0601675	LOC_Os01g41770	brown
Os01g0602400	LOC_Os01g41810	brown
Os01g0607900	LOC_Os01g42294	brown
Os01g0626900	LOC_Os01g43680	brown
Os01g0626900	LOC_Os01g43680	brown
Os01g0632000	LOC_Os01g44140	brown
Os01g0634300	LOC_Os01g44310	brown
Os01g0634600	LOC_Os01g44340	brown
Os01g0639200	LOC_Os01g45200	brown
Os01g0643600	LOC_Os01g45570	brown
Os01g0646300	LOC_Os01g45860	brown
Os01g0648000	LOC_Os01g45990	brown
Os01g0652800	LOC_Os01g46400	brown
Os01g0658900	LOC_Os01g46970	brown
Os01g0660800	LOC_Os01g47180	brown
Os01g0663400	LOC_Os01g47410	brown
Os01g0666700	Os01g0666700	brown
Os01g0667900	LOC_Os01g47760	brown
Os01g0672800	LOC_Os01g48220	brown
Os01g0674000	LOC_Os01g48320	brown
Os01g0674100	LOC_Os01g48330	brown
Os01g0678500	LOC_Os01g48680	brown
Os01g0698800	LOC_Os01g50350	brown
Os01g0699500	LOC_Os01g50410	brown
Os01g0699600	LOC_Os01g50420	brown
Os01g0701900	LOC_Os01g50616	brown
Os01g0710700	LOC_Os01g51360	brown
Os01g0713800	LOC_Os01g51620	brown
Os01g0714900	LOC_Os01g51700	brown
Os01g0716200	LOC_Os01g51840	brown
Os01g0719100	LOC_Os01g52110	brown
Os01g0728250	LOC_Os01g52780	brown
Os01g0728250	LOC_Os01g52780	brown
Os01g0730200	LOC_Os01g52980	brown
Os01g0736600	LOC_Os01g53500	brown
Os01g0739000	LOC_Os01g53700	brown
Os01g0741200	LOC_Os01g53840	brown
Os01g0742500	LOC_Os01g53930	brown
Os01g0746700	LOC_Os01g54300	brown
Os01g0747600	LOC_Os01g54380	brown
Os01g0753500	LOC_Os01g54990	brown
Os01g0753500	LOC_Os01g54990	brown
Os01g0756300	LOC_Os01g55160	brown
Os01g0757500	LOC_Os01g55270	brown
Os01g0758500	LOC_Os01g55370	brown
Os01g0764000	LOC_Os01g55830	brown
Os01g0764400	LOC_Os01g55870	brown
Os01g0764500	LOC_Os01g55880	brown
Os01g0766900	LOC_Os01g56130	brown
Os01g0771900	LOC_Os01g56510	brown
Os01g0773000	LOC_Os01g56620	brown
Os01g0775400	LOC_Os01g56810	brown
Os01g0780800	LOC_Os01g57240	brown
Os01g0782200	LOC_Os01g57350	brown
Os01g0782700	Os01g0782700	brown
Os01g0783200	LOC_Os01g57420	brown
Os01g0785900	LOC_Os01g57650	brown
Os01g0789100	LOC_Os01g57930	brown
Os01g0793900	LOC_Os01g58140	brown
Os01g0802200	LOC_Os01g58800	brown
Os01g0805700	LOC_Os01g59130	brown
Os01g0806000	LOC_Os01g59160	brown
Os01g0807800	LOC_Os01g59320	brown
Os01g0815400	LOC_Os01g59970	brown
Os01g0821700	LOC_Os01g60650	brown
Os01g0822900	LOC_Os01g60740	brown
Os01g0844400	LOC_Os01g62620	brown
Os01g0844400	LOC_Os01g62620	brown
Os01g0848400	LOC_Os01g62920	brown
Os01g0848550	LOC_Os01g62945	brown
Os01g0848550	LOC_Os01g62945	brown
Os01g0660300	LOC_Os01g47080	brown
Os01g0851700	LOC_Os01g63270	brown
Os01g0853700	LOC_Os01g63460	brown
Os01g0880300	LOC_Os01g65790	brown
Os01g0880400	LOC_Os01g65800	brown
Os01g0881900	LOC_Os01g65920	brown
Os01g0883900	LOC_Os01g66110	brown
Os01g0883900	LOC_Os01g66110	brown
Os01g0885300	LOC_Os01g66200	brown
Os01g0886600	LOC_Os01g66330	brown
Os01g0887700	LOC_Os01g66420	brown
Os01g0891000	LOC_Os01g66700	brown
Os01g0892500	LOC_Os01g66840	brown
Os01g0894300	LOC_Os01g66940	brown
Os01g0897300	LOC_Os01g67190	brown
Os01g0897700	LOC_Os01g67240	brown
Os01g0900900	LOC_Os01g67490	brown
Os01g0901000	LOC_Os01g67500	brown
Os01g0902100	LOC_Os01g67580	brown
Os01g0904700	LOC_Os01g67770	brown
Os01g0906000	LOC_Os01g67870	brown
Os01g0914000	LOC_Os01g68570	brown
Os01g0915000	LOC_Os01g68650	brown
Os01g0919200	LOC_Os01g69020	brown
Os01g0919400	LOC_Os01g69030	brown
Os01g0921800	LOC_Os01g69270	brown
Os01g0931400	LOC_Os01g70580	brown
Os01g0933600	LOC_Os01g70740	brown
Os01g0939300	LOC_Os01g71256	brown
Os01g0954900	LOC_Os01g72510	brown
Os01g0954900	LOC_Os01g72510	brown
Os01g0960600	LOC_Os01g73005	brown
Os01g0969100	LOC_Os01g73790	brown
Os01g0969100	LOC_Os01g73790	brown
Os01g0970700	LOC_Os01g73910	brown
Os01g0977600	LOC_Os01g74610	brown
Os11g0695850	Os11g0695850	brown
Os09g0512900	LOC_Os09g33800	brown
Os10g0150600	LOC_Os10g05980	brown
Os10g0150600	LOC_Os10g05980	brown
Os10g0150600	LOC_Os10g05980	brown
Os10g0155800	LOC_Os10g06760	brown
Os10g0158700	LOC_Os10g07080	brown
Os10g0162400	LOC_Os10g07480	brown
Os10g0166600	LOC_Os10g08474	brown
Os10g0178200	LOC_Os10g09930	brown
Os10g0205500	LOC_Os10g13830	brown
Os10g0207100	Os10g0207100	brown
Os10g0317900	LOC_Os10g16974	brown
Os10g0322200	Os10g0322200	brown
Os10g0323600	LOC_Os10g17660	brown
Os10g0336600	Os10g0336600	brown
Os10g0358600	LOC_Os10g21460	brown
Os10g0360933	Os10g0360933	brown
Os10g0363100	LOC_Os10g21890	brown
Os10g0382300	LOC_Os10g24070	brown
Os10g0390600	LOC_Os10g25140	brown
Os10g0394400	LOC_Os10g25487	brown
Os10g0399700	LOC_Os10g26010	brown
Os10g0404900	LOC_Os10g26500	brown
Os10g0415600	LOC_Os10g28020	brown
Os10g0416100	LOC_Os10g28050	brown
Os10g0416100	LOC_Os10g28050	brown
Os10g0419100	LOC_Os10g28320	brown
Os10g0423300	LOC_Os10g28760	brown
Os10g0427800	Os10g0427800	brown
Os10g0427800	Os10g0427800	brown
Os10g0437600	LOC_Os10g30156	brown
Os10g0457600	LOC_Os10g31950	brown
Os10g0463900	LOC_Os10g32690	brown
Os10g0472900	LOC_Os10g33370	brown
Os10g0478200	LOC_Os10g33800	brown
Os10g0489900	LOC_Os10g34820	brown
Os10g0494300	LOC_Os10g35180	brown
Os10g0494950	LOC_Os10g35210	brown
Os10g0497700	LOC_Os10g35460	brown
Os10g0498500	LOC_Os10g35540	brown
Os10g0499400	LOC_Os10g35630	brown
Os10g0500000	Os10g0500000	brown
Os10g0504600	LOC_Os10g36060	brown
Os10g0509100	LOC_Os10g36550	brown
Os10g0510000	LOC_Os10g36650	brown
Os10g0510000	LOC_Os10g36650	brown
Os10g0513900	LOC_Os10g36980	brown
Os10g0515200	LOC_Os10g37110	brown
Os10g0516100	LOC_Os10g37180	brown
Os10g0516300	LOC_Os10g37210	brown
Os10g0527800	LOC_Os10g38360	brown
Os10g0532100	LOC_Os10g38850	brown
Os10g0532600	LOC_Os10g38880	brown
Os10g0536000	LOC_Os10g39120	brown
Os10g0541200	LOC_Os10g39540	brown
Os10g0542700	LOC_Os10g39660	brown
Os10g0546200	LOC_Os10g39900	brown
Os10g0548600	LOC_Os10g40090	brown
Os10g0550900	LOC_Os10g40360	brown
Os10g0558600	LOC_Os10g40920	brown
Os10g0561300	LOC_Os10g41190	brown
Os10g0569300	LOC_Os10g41970	brown
Os10g0569400	LOC_Os10g41980	brown
Os10g0571200	LOC_Os10g42100	brown
Os10g0576900	LOC_Os10g42620	brown
Os10g0103800	LOC_Os10g01480	brown
Os10g0104700	LOC_Os10g01550	brown
Os10g0110800	LOC_Os10g02220	brown
Os10g0112700	LOC_Os10g02360	brown
Os10g0117000	LOC_Os10g02770	brown
Os10g0127900	LOC_Os10g03850	brown
Os10g0145100	LOC_Os10g05530	brown
Os10g0155500	LOC_Os10g06720	brown
Os10g0158100	Os10g0158100	brown
Os10g0167300	LOC_Os10g08550	brown
Os10g0177400	LOC_Os10g09870	brown
Os10g0183000	LOC_Os10g10360	brown
Os10g0183000	LOC_Os10g10360	brown
Os10g0210500	LOC_Os10g14920	brown
Os10g0323900	LOC_Os10g17680	brown
Os10g0324100	LOC_Os10g17690	brown
Os10g0362150	Os10g0362150	brown
Os10g0379100	LOC_Os10g23310	brown
Os10g0377800	LOC_Os10g23120	brown
Os10g0382600	LOC_Os10g24100	brown
Os10g0389000	LOC_Os10g25010	brown
Os10g0397400	LOC_Os10g25780	brown
Os10g0400250	LOC_Os10g26070	brown
Os10g0405600	LOC_Os10g26570	brown
Os10g0406300	LOC_Os10g26620	brown
Os10g0418100	LOC_Os10g28240	brown
Os10g0419300	LOC_Os10g28340	brown
Os10g0419600	LOC_Os10g28370	brown
Os10g0430200	LOC_Os10g29470	brown
Os10g0443000	LOC_Os10g30620	brown
Os10g0456600	LOC_Os10g31830	brown
Os10g0457500	LOC_Os10g31940	brown
Os10g0459300	LOC_Os10g32110	brown
Os10g0461600	Os10g0461600	brown
Os10g0462300	LOC_Os10g32470	brown
Os10g0471100	LOC_Os10g33250	brown
Os10g0482900	LOC_Os10g34170	brown
Os10g0483100	LOC_Os10g34200	brown
Os10g0489800	LOC_Os10g34810	brown
Os10g0492200	LOC_Os10g35020	brown
Os10g0492800	LOC_Os10g35060	brown
Os01g0673800	LOC_Os01g48300	brown
Os10g0502600	LOC_Os10g35870	brown
Os10g0507600	LOC_Os10g36350	brown
Os10g0510700	LOC_Os10g36710	brown
Os10g0512800	LOC_Os10g36880	brown
Os10g0514600	LOC_Os10g37060	brown
Os10g0516400	LOC_Os10g37230	brown
Os10g0516600	LOC_Os10g37260	brown
Os10g0518200	LOC_Os10g37420	brown
Os10g0521000	LOC_Os10g37660	brown
Os10g0523700	LOC_Os10g37980	brown
Os10g0533150	LOC_Os10g38920	brown
Os10g0534500	LOC_Os10g39010	brown
Os10g0534900	LOC_Os10g39030	brown
Os08g0252001	Os08g0252001	brown
Os10g0550500	LOC_Os10g40290	brown
Os10g0551900	LOC_Os10g40440	brown
Os10g0557900	LOC_Os10g40830	brown
Os10g0559800	LOC_Os10g41040	brown
Os10g0562100	LOC_Os10g41260	brown
Os10g0565200	LOC_Os10g41550	brown
Os11g0109000	LOC_Os11g01790	brown
Os11g0114900	LOC_Os11g02330	brown
Os12g0114800	LOC_Os12g02300	brown
Os11g0115466	Os11g0115466	brown
Os11g0119100	LOC_Os11g02660	brown
Os11g0125900	LOC_Os11g03230	brown
Os12g0123500	LOC_Os12g02980	brown
Os11g0127600	LOC_Os11g03370	brown
Os11g0133800	LOC_Os11g03910	brown
Os11g0134300	LOC_Os11g03970	brown
Os12g0133400	LOC_Os12g03960	brown
Os11g0142500	LOC_Os11g04670	brown
Os11g0154800	Os11g0154800	brown
Os11g0163500	LOC_Os11g06410	brown
Os11g0165700	LOC_Os11g06570	brown
Os11g0163100	LOC_Os11g06390	brown
Os11g0171800	LOC_Os11g07060	brown
Os11g0181400	LOC_Os11g07912	brown
Os11g0181700	LOC_Os11g07922	brown
Os11g0206600	LOC_Os11g10040	brown
Os11g0211800	LOC_Os11g10590	brown
Os11g0230400	LOC_Os11g12410	brown
Os11g0231600	LOC_Os11g12480	brown
Os11g0242100	LOC_Os11g13810	brown
Os11g0265600	LOC_Os11g16430	brown
Os03g0607200	LOC_Os03g41060	brown
Os11g0308601	Os11g0308601	brown
Os11g0427700	LOC_Os11g24060	brown
Os11g0432600	LOC_Os11g24484	brown
Os11g0461000	LOC_Os11g27329	brown
Os11g0483600	LOC_Os11g29340	brown
Os11g0497350	LOC_Os11g30430	brown
Os11g0498600	LOC_Os11g30500	brown
Os11g0503900	LOC_Os11g30810	brown
Os11g0523700	LOC_Os11g32100	brown
Os11g0525700	LOC_Os11g32270	brown
Os11g0549605	LOC_Os11g34690	brown
Os11g0550500	LOC_Os11g34920	brown
Os11g0557500	LOC_Os11g35330	brown
Os11g0558900	LOC_Os11g35450	brown
Os11g0572700	LOC_Os11g36440	brown
Os11g0583200	LOC_Os11g37330	brown
Os11g0601700	LOC_Os11g38870	brown
Os11g0600500	LOC_Os11g38780	brown
Os11g0592300	LOC_Os11g37980	brown
Os11g0587100	LOC_Os11g37660	brown
Os11g0630300	LOC_Os11g41210	brown
Os11g0634800	LOC_Os11g41650	brown
Os11g0621500	LOC_Os11g40610	brown
Os11g0657100	LOC_Os11g43600	brown
Os11g0673200	LOC_Os11g44950	brown
Os11g0703100	LOC_Os11g47680	brown
Os11g0703900	LOC_Os11g47760	brown
Os11g0106700	LOC_Os11g01530	brown
Os11g0116500	LOC_Os11g02460	brown
Os11g0118200	LOC_Os11g02600	brown
Os12g0120100	LOC_Os12g02720	brown
Os11g0124900	LOC_Os11g03160	brown
Os11g0127700	LOC_Os11g03380	brown
Os11g0129700	LOC_Os11g03540	brown
Os11g0137000	LOC_Os11g04190	brown
Os11g0138600	LOC_Os11g04320	brown
Os11g0150400	LOC_Os11g05290	brown
Os11g0150400	LOC_Os11g05290	brown
Os11g0151400	LOC_Os11g05380	brown
Os11g0155600	LOC_Os11g05700	brown
Os11g0167800	LOC_Os11g06720	brown
Os11g0182200	LOC_Os11g07960	brown
Os11g0182200	LOC_Os11g07960	brown
Os11g0197600	LOC_Os11g09160	brown
Os11g0213000	LOC_Os11g10710	brown
Os11g0215300	LOC_Os11g10890	brown
Os11g0216300	LOC_Os11g11000	brown
Os11g0218100	LOC_Os11g11110	brown
Os11g0235200	LOC_Os11g12740	brown
Os11g0236000	LOC_Os11g12800	brown
Os11g0244300	LOC_Os11g13990	brown
Os11g0248200	LOC_Os11g14300	brown
Os11g0251400	LOC_Os11g14544	brown
Os11g0276300	LOC_Os11g17610	brown
Os11g0431700	LOC_Os11g24374	brown
Os11g0454200	LOC_Os11g26780	brown
Os11g0456200	LOC_Os11g26900	brown
Os11g0458100	LOC_Os11g26990	brown
Os11g0458100	LOC_Os11g26990	brown
Os11g0472000	LOC_Os11g28270	brown
Os11g0507400	LOC_Os11g31110	brown
Os11g0507400	LOC_Os11g31110	brown
Os11g0514100	LOC_Os11g31500	brown
Os11g0536800	LOC_Os11g33090	brown
Os11g0544100	LOC_Os11g34140	brown
Os11g0547000	LOC_Os11g34460	brown
Os11g0552500	LOC_Os11g35080	brown
Os11g0558400	LOC_Os11g35410	brown
Os11g0580100	Os11g0580100	brown
Os11g0582400	LOC_Os11g37270	brown
Os11g0602501	Os11g0602501	brown
Os11g0600900	LOC_Os11g38810	brown
Os11g0598900	LOC_Os11g38620	brown
Os11g0588400	LOC_Os11g37740	brown
Os11g0636900	LOC_Os11g41820	brown
Os11g0638900	LOC_Os11g41990	brown
Os11g0620100	LOC_Os11g40510	brown
Os11g0621300	LOC_Os11g40590	brown
Os11g0657400	LOC_Os11g43640	brown
Os11g0668200	Os11g0668200	brown
Os11g0667700	LOC_Os11g44560	brown
Os11g0687100	LOC_Os11g45990	brown
Os11g0687100	LOC_Os11g45990	brown
Os11g0702100	LOC_Os11g47600	brown
Os11g0707700	LOC_Os11g48030	brown
Os12g0106300	LOC_Os12g01560	brown
Os12g0108600	LOC_Os12g01770	brown
Os12g0114500	LOC_Os12g02290	brown
Os11g0115100	LOC_Os11g02350	brown
Os11g0115466	Os11g0115466	brown
Os12g0123800	LOC_Os12g03050	brown
Os12g0131500	LOC_Os12g03750	brown
Os12g0139400	LOC_Os12g04500	brown
Os12g0141000	LOC_Os12g04690	brown
Os12g0144600	LOC_Os12g05040	brown
Os12g0145632	Os12g0145632	brown
Os12g0156200	LOC_Os12g06010	brown
Os12g0156400	LOC_Os12g06020	brown
Os12g0168000	LOC_Os12g07020	brown
Os12g0176500	LOC_Os12g07720	brown
Os12g0181500	LOC_Os12g08090	brown
Os12g0189300	LOC_Os12g08760	brown
Os12g0189400	LOC_Os12g08770	brown
Os12g0189900	LOC_Os12g08800	brown
Os12g0194900	LOC_Os12g09300	brown
Os12g0209700	LOC_Os12g10700	brown
Os12g0223300	LOC_Os12g12170	brown
Os12g0226400	LOC_Os12g12514	brown
Os12g0226900	LOC_Os12g12580	brown
Os12g0233900	LOC_Os12g13160	brown
Os01g0346501	Os01g0346501	brown
Os12g0247700	LOC_Os12g14440	brown
Os12g0256300	LOC_Os12g15420	brown
Os12g0287200	LOC_Os12g18880	brown
Os12g0405200	LOC_Os12g21710	brown
Os08g0148300	LOC_Os08g05290	brown
Os05g0190500	LOC_Os05g10210	brown
Os12g0434400	LOC_Os12g24650	brown
Os12g0443500	LOC_Os12g25690	brown
Os03g0767900	LOC_Os03g55870	brown
Os12g0480000	LOC_Os12g29560	brown
Os12g0486900	LOC_Os12g30180	brown
Os07g0169600	LOC_Os07g07410	brown
Os07g0169700	LOC_Os07g07420	brown
Os12g0510900	LOC_Os12g32620	brown
Os12g0540700	LOC_Os12g35550	brown
Os12g0548800	LOC_Os12g36270	brown
Os12g0552800	LOC_Os12g36680	brown
Os12g0552800	LOC_Os12g36680	brown
Os12g0560100	Os12g0560100	brown
Os12g0559200	LOC_Os12g37260	brown
Os12g0562400	LOC_Os12g37560	brown
Os12g0566500	LOC_Os12g37890	brown
Os12g0569100	Os12g0569100	brown
Os12g0570700	LOC_Os12g38270	brown
Os12g0571900	LOC_Os12g38380	brown
Os12g0573200	LOC_Os12g38490	brown
Os12g0580700	LOC_Os12g39110	brown
Os12g0580900	LOC_Os12g39120	brown
Os12g0582800	LOC_Os12g39320	brown
Os12g0592900	LOC_Os12g40180	brown
Os12g0597000	LOC_Os12g40510	brown
Os12g0597800	LOC_Os12g40590	brown
Os12g0599900	LOC_Os12g40770	brown
Os12g0601200	LOC_Os12g40880	brown
Os12g0605800	LOC_Os12g41250	brown
Os12g0616900	LOC_Os12g42230	brown
Os12g0623900	LOC_Os12g42876	brown
Os12g0633900	Os12g0633900	brown
Os12g0635500	LOC_Os12g43880	brown
Os12g0640600	LOC_Os12g44310	brown
Os12g0102500	LOC_Os12g01200	brown
Os12g0103300	LOC_Os12g01260	brown
Os12g0104400	LOC_Os12g01370	brown
Os12g0105800	LOC_Os12g01510	brown
Os12g0106000	LOC_Os12g01530	brown
Os12g0114100	LOC_Os12g02250	brown
Os12g0116000	LOC_Os12g02390	brown
Os12g0117250	Os12g0117250	brown
Os12g0120100	LOC_Os12g02720	brown
Os12g0120500	LOC_Os12g02760	brown
Os11g0113200	LOC_Os11g02190	brown
Os12g0124400	LOC_Os12g03100	brown
Os12g0125500	LOC_Os12g03200	brown
Os12g0125800	LOC_Os12g03230	brown
Os12g0126000	LOC_Os12g03260	brown
Os12g0128600	Os12g0128600	brown
Os12g0131900	LOC_Os12g03790	brown
Os12g0139500	LOC_Os12g04510	brown
Os12g0140700	LOC_Os12g04660	brown
Os12g0143800	LOC_Os12g04980	brown
Os12g0146300	Os12g0146300	brown
Os12g0149900	LOC_Os12g05420	brown
Os12g0157000	LOC_Os12g06080	brown
Os12g0159000	LOC_Os12g06220	brown
Os12g0163800	LOC_Os12g06670	brown
Os12g0169000	LOC_Os12g07150	brown
Os12g0169100	LOC_Os12g07160	brown
Os12g0178100	LOC_Os12g07820	brown
Os12g0178700	LOC_Os12g07880	brown
Os12g0181300	LOC_Os12g08070	brown
Os12g0181500	LOC_Os12g08090	brown
Os12g0182200	LOC_Os12g08170	brown
Os12g0187800	LOC_Os12g08700	brown
Os12g0190000	LOC_Os12g08810	brown
Os12g0197500	LOC_Os12g09580	brown
Os12g0210500	LOC_Os12g10750	brown
Os12g0236050	Os12g0236050	brown
Os12g0239000	LOC_Os12g13660	brown
Os12g0283100	LOC_Os12g18530	brown
Os12g0288000	LOC_Os12g18960	brown
Os12g0289800	LOC_Os12g19260	brown
Os12g0408800	Os12g0408800	brown
Os12g0430000	LOC_Os12g24250	brown
Os12g0454600	LOC_Os12g26880	brown
Os12g0468600	LOC_Os12g28270	brown
Os12g0480200	LOC_Os12g29580	brown
Os12g0489300	LOC_Os12g30550	brown
Os12g0496900	LOC_Os12g31350	brown
Os12g0503000	LOC_Os12g31860	brown
Os12g0510750	LOC_Os12g32610	brown
Os12g0512100	LOC_Os12g32760	brown
Os12g0541200	LOC_Os12g35590	brown
Os12g0548450	Os12g0548450	brown
Os12g0548450	Os12g0548450	brown
Os12g0548700	LOC_Os12g36240	brown
Os12g0553701	Os12g0553701	brown
Os12g0556600	LOC_Os12g36950	brown
Os12g0559200	LOC_Os12g37260	brown
Os12g0559200	LOC_Os12g37260	brown
Os12g0572800	LOC_Os12g38460	brown
Os12g0576100	LOC_Os12g38720	brown
Os12g0576700	LOC_Os12g38760	brown
Os12g0577900	Os12g0577900	brown
Os12g0589100	LOC_Os12g39860	brown
Os12g0589700	Os12g0589700	brown
Os12g0595600	LOC_Os12g40390	brown
Os12g0597700	LOC_Os12g40570	brown
Os12g0601300	LOC_Os12g40890	brown
Os12g0603700	LOC_Os12g41090	brown
Os12g0604700	LOC_Os12g41180	brown
Os12g0605100	LOC_Os12g41200	brown
Os12g0612700	LOC_Os12g41860	brown
Os12g0613700	LOC_Os12g41950	brown
Os12g0616800	LOC_Os12g42220	brown
Os12g0619000	LOC_Os12g42430	brown
Os12g0625101	Os12g0625101	brown
Os12g0625200	LOC_Os12g43000	brown
Os12g0634500	LOC_Os12g43790	brown
Os12g0637900	LOC_Os12g44080	brown
Os12g0638200	LOC_Os12g44100	brown
Os12g0641100	LOC_Os12g44360	brown
Os02g0101400	LOC_Os02g01140	brown
Os02g0102900	LOC_Os02g01280	brown
Os02g0105500	LOC_Os02g01520	brown
Os02g0112600	LOC_Os02g02190	brown
Os02g0117200	LOC_Os02g02524	brown
Os02g0119000	Os02g0119000	brown
Os02g0119200	LOC_Os02g02700	brown
Os02g0119800	LOC_Os02g02750	brown
Os02g0120300	LOC_Os02g02800	brown
Os02g0121900	LOC_Os02g02950	brown
Os02g0123100	LOC_Os02g03060	brown
Os02g0125000	LOC_Os02g03250	brown
Os02g0126600	LOC_Os02g03430	brown
Os02g0126800	LOC_Os02g03450	brown
Os02g0138200	LOC_Os02g04560	brown
Os02g0139450	Os02g0139450	brown
Os02g0142500	LOC_Os02g04970	brown
Os02g0152400	LOC_Os02g05830	brown
Os02g0160200	LOC_Os02g06520	brown
Os02g0160200	LOC_Os02g06520	brown
Os02g0164800	LOC_Os02g06890	brown
Os02g0164900	LOC_Os02g06910	brown
Os02g0165800	LOC_Os02g06970	brown
Os02g0173100	LOC_Os02g07680	brown
Os02g0175400	LOC_Os02g07870	brown
Os02g0179500	LOC_Os02g08320	brown
Os02g0179900	LOC_Os02g08360	brown
Os02g0180200	LOC_Os02g08380	brown
Os02g0182700	LOC_Os02g08540	brown
Os02g0187600	LOC_Os02g09470	brown
Os02g0189900	LOC_Os02g09690	brown
Os02g0192900	Os02g0192900	brown
Os02g0198600	LOC_Os02g10510	brown
Os02g0200000	LOC_Os02g10650	brown
Os02g0203300	LOC_Os02g10880	brown
Os11g0689400	LOC_Os11g46240	brown
Os02g0217800	LOC_Os02g12600	brown
Os02g0224400	LOC_Os02g13140	brown
Os02g0230200	LOC_Os02g13650	brown
Os02g0234300	LOC_Os02g13960	brown
Os02g0246300	LOC_Os02g14860	brown
Os02g0260200	LOC_Os02g15950	brown
Os02g0260200	LOC_Os02g15950	brown
Os02g0267200	LOC_Os02g16730	brown
Os02g0281000	LOC_Os02g17970	brown
Os02g0281000	LOC_Os02g17970	brown
Os02g0304800	LOC_Os02g20160	brown
Os02g0448000	LOC_Os02g25020	brown
Os02g0462000	Os02g0462000	brown
Os02g0462900	LOC_Os02g26440	brown
Os02g0469200	LOC_Os02g26984	brown
Os02g0478700	LOC_Os02g27769	brown
Os02g0491300	LOC_Os02g28970	brown
Os02g0509500	LOC_Os02g30600	brown
Os02g0510200	LOC_Os02g30630	brown
Os02g0514500	LOC_Os02g31030	brown
Os02g0520500	LOC_Os02g32080	brown
Os02g0522700	LOC_Os02g32280	brown
Os02g0525900	LOC_Os02g32490	brown
Os02g0526600	LOC_Os02g32540	brown
Os02g0532900	LOC_Os02g33000	brown
Os02g0533300	LOC_Os02g33030	brown
Os02g0537400	LOC_Os02g33420	brown
Os02g0539500	LOC_Os02g33600	brown
Os02g0541300	LOC_Os02g33710	brown
Os02g0552000	LOC_Os02g34690	brown
Os02g0554800	LOC_Os02g34930	brown
Os02g0554800	LOC_Os02g34930	brown
Os02g0556100	LOC_Os02g35039	brown
Os02g0557100	LOC_Os02g35130	brown
Os02g0562700	LOC_Os02g35500	brown
Os02g0564400	LOC_Os02g35630	brown
Os02g0564400	LOC_Os02g35630	brown
Os02g0566400	LOC_Os02g35830	brown
Os02g0579000	LOC_Os02g36880	brown
Os02g0581200	LOC_Os02g37070	brown
Os02g0592400	LOC_Os02g37930	brown
Os01g0531000	LOC_Os01g34660	brown
Os02g0593600	LOC_Os02g38040	brown
Os02g0602100	LOC_Os02g39010	brown
Os02g0602100	LOC_Os02g39010	brown
Os02g0602400	LOC_Os02g39040	brown
Os02g0602800	LOC_Os02g39070	brown
Os02g0606800	LOC_Os02g39400	brown
Os02g0599500	LOC_Os02g38750	brown
Os02g0614400	LOC_Os02g40080	brown
Os02g0618100	LOC_Os02g40500	brown
Os02g0620400	LOC_Os02g40700	brown
Os02g0622400	LOC_Os02g40890	brown
Os02g0625300	LOC_Os02g41580	brown
Os02g0634500	LOC_Os02g42290	brown
Os02g0634700	LOC_Os02g42310	brown
Os11g0660300	LOC_Os11g43890	brown
Os02g0646400	LOC_Os02g43180	brown
Os02g0651900	LOC_Os02g43540	brown
Os02g0653900	LOC_Os02g43700	brown
Os02g0658300	LOC_Os02g44100	brown
Os02g0663100	LOC_Os02g44370	brown
Os02g0666200	LOC_Os02g44630	brown
Os02g0669500	LOC_Os02g44880	brown
Os02g0672100	LOC_Os02g45054	brown
Os02g0672700	LOC_Os02g45120	brown
Os02g0676500	LOC_Os02g45390	brown
Os02g0688500	LOC_Os02g46320	brown
Os02g0689200	LOC_Os02g46380	brown
Os02g0690500	LOC_Os02g46490	brown
Os02g0690800	LOC_Os02g46520	brown
Os02g0696700	LOC_Os02g46930	brown
Os02g0700300	LOC_Os02g47190	brown
Os02g0703600	LOC_Os02g47470	brown
Os02g0706400	LOC_Os02g47744	brown
Os02g0709000	LOC_Os02g47920	brown
Os02g0715300	LOC_Os02g48470	brown
Os02g0718000	LOC_Os02g48680	brown
Os02g0718000	LOC_Os02g48680	brown
Os02g0719000	LOC_Os02g48730	brown
Os02g0719100	LOC_Os02g48740	brown
Os02g0723400	LOC_Os02g49160	brown
Os02g0723400	LOC_Os02g49160	brown
Os02g0725000	LOC_Os02g49310	brown
Os02g0726600	LOC_Os02g49470	brown
Os02g0729900	Os02g0729900	brown
Os02g0729900	Os02g0729900	brown
Os02g0738100	LOC_Os02g50450	brown
Os02g0740500	LOC_Os02g50700	brown
Os02g0740900	LOC_Os02g50740	brown
Os02g0744200	LOC_Os02g51040	brown
Os02g0744900	LOC_Os02g51080	brown
Os02g0751100	LOC_Os02g51540	brown
Os02g0751100	LOC_Os02g51540	brown
Os02g0751900	LOC_Os02g51600	brown
Os02g0754000	LOC_Os02g51770	brown
Os02g0759700	LOC_Os02g52230	brown
Os02g0759900	LOC_Os02g52260	brown
Os02g0760600	LOC_Os02g52316	brown
Os02g0770500	LOC_Os02g53100	brown
Os02g0777400	LOC_Os02g53720	brown
Os02g0778500	LOC_Os02g53810	brown
Os02g0786200	LOC_Os02g54510	brown
Os02g0787500	LOC_Os02g54624	brown
Os02g0791300	LOC_Os02g54870	brown
Os02g0795200	LOC_Os02g55190	brown
Os02g0799300	LOC_Os02g55590	brown
Os02g0803600	LOC_Os02g55990	brown
Os02g0809800	LOC_Os02g56510	brown
Os02g0812000	LOC_Os02g56720	brown
Os02g0813133	Os02g0813133	brown
Os02g0815500	LOC_Os02g57040	brown
Os02g0816400	LOC_Os02g57140	brown
Os02g0823100	LOC_Os02g57720	brown
Os02g0823100	LOC_Os02g57720	brown
Os02g0827100	LOC_Os02g58070	brown
Os02g0827200	LOC_Os02g58080	brown
Os02g0833900	LOC_Os02g58720	brown
Os02g0100100	LOC_Os02g01010	brown
Os02g0101000	LOC_Os02g01100	brown
Os02g0106900	LOC_Os02g01730	brown
Os02g0107600	LOC_Os02g01790	brown
Os02g0110000	LOC_Os02g01980	brown
Os02g0115700	LOC_Os02g02400	brown
Os02g0115900	LOC_Os02g02410	brown
Os02g0120500	LOC_Os02g02820	brown
Os02g0125100	LOC_Os02g03260	brown
Os02g0139500	LOC_Os02g04690	brown
Os02g0152500	LOC_Os02g05840	brown
Os02g0156400	LOC_Os02g06190	brown
Os02g0163600	LOC_Os02g06790	brown
Os02g0168700	LOC_Os02g07220	brown
Os02g0169400	LOC_Os02g07310	brown
Os02g0170701	LOC_Os02g07460	brown
Os02g0175900	LOC_Os02g07920	brown
Os02g0178600	LOC_Os02g08200	brown
Os02g0179800	LOC_Os02g08350	brown
Os02g0182600	LOC_Os02g08530	brown
Os02g0186400	LOC_Os02g09340	brown
Os02g0187800	LOC_Os02g09490	brown
Os02g0189000	LOC_Os02g09590	brown
Os02g0190900	LOC_Os02g09780	brown
Os02g0191800	LOC_Os02g09850	brown
Os02g0194800	LOC_Os02g10130	brown
Os02g0199600	Os02g0199600	brown
Os02g0205500	LOC_Os02g11070	brown
Os02g0214400	LOC_Os02g12300	brown
Os02g0219400	LOC_Os02g12740	brown
Os02g0230300	LOC_Os02g13660	brown
Os02g0230300	LOC_Os02g13660	brown
Os02g0232900	LOC_Os02g13870	brown
Os02g0245800	LOC_Os02g14840	brown
Os02g0249800	LOC_Os02g15178	brown
Os02g0259100	LOC_Os02g15880	brown
Os02g0264300	LOC_Os02g16450	brown
Os02g0274200	Os02g0274200	brown
Os02g0275200	LOC_Os02g17534	brown
Os02g0276900	LOC_Os02g17680	brown
Os02g0291000	LOC_Os02g18880	brown
Os02g0301100	LOC_Os02g19820	brown
Os02g0307300	Os02g0307300	brown
Os02g0320100	LOC_Os02g21510	brown
Os11g0648800	LOC_Os11g42890	brown
Os02g0458100	LOC_Os02g26014	brown
Os02g0465400	LOC_Os02g26650	brown
Os02g0465900	LOC_Os02g26700	brown
Os02g0473000	Os02g0473000	brown
Os02g0489600	Os02g0489600	brown
Os02g0491400	LOC_Os02g28980	brown
Os02g0495900	LOC_Os02g29320	brown
Os02g0495900	LOC_Os02g29320	brown
Os02g0497500	LOC_Os02g29464	brown
Os02g0504900	LOC_Os02g30210	brown
Os02g0511800	LOC_Os02g30790	brown
Os02g0511800	LOC_Os02g30790	brown
Os02g0520100	LOC_Os02g32060	brown
Os02g0526500	LOC_Os02g32530	brown
Os02g0527300	LOC_Os02g32590	brown
Os02g0528200	LOC_Os02g32660	brown
Os02g0530600	LOC_Os02g32860	brown
Os02g0531450	LOC_Os02g32940	brown
Os02g0538000	LOC_Os02g33500	brown
Os02g0546500	Os02g0546500	brown
Os02g0548700	LOC_Os02g34410	brown
Os02g0556800	LOC_Os02g35090	brown
Os02g0558100	LOC_Os02g35190	brown
Os02g0562600	LOC_Os02g35490	brown
Os02g0565000	LOC_Os02g35690	brown
Os02g0582900	LOC_Os02g37190	brown
Os02g0582900	LOC_Os02g37190	brown
Os07g0256200	LOC_Os07g15270	brown
Os07g0256200	LOC_Os07g15270	brown
Os07g0256200	LOC_Os07g15270	brown
Os07g0256200	LOC_Os07g15270	brown
Os02g0608400	LOC_Os02g39550	brown
Os02g0610600	LOC_Os02g39720	brown
Os02g0611450	LOC_Os02g39830	brown
Os02g0612900	LOC_Os02g39930	brown
Os02g0617200	LOC_Os02g40420	brown
Os02g0619600	LOC_Os02g40664	brown
Os02g0625500	LOC_Os02g41590	brown
Os02g0630300	LOC_Os02g41954	brown
Os02g0637800	LOC_Os02g42530	brown
Os02g0638300	LOC_Os02g42570	brown
Os02g0638650	LOC_Os02g42585	brown
Os02g0652300	LOC_Os02g43590	brown
Os02g0655600	LOC_Os02g43850	brown
Os02g0655800	LOC_Os02g43870	brown
Os02g0669100	LOC_Os02g44870	brown
Os02g0672800	LOC_Os02g45130	brown
Os02g0673700	LOC_Os02g45200	brown
Os02g0684500	LOC_Os02g45940	brown
Os02g0689900	LOC_Os02g46460	brown
Os02g0693700	LOC_Os02g46680	brown
Os02g0702500	LOC_Os02g47410	brown
Os02g0704300	LOC_Os02g47560	brown
Os02g0705000	LOC_Os02g47610	brown
Os02g0705500	LOC_Os02g47660	brown
Os02g0709200	LOC_Os02g47940	brown
Os02g0711000	LOC_Os02g48116	brown
Os02g0714100	LOC_Os02g48350	brown
Os02g0718100	Os02g0718100	brown
Os02g0725700	LOC_Os02g49370	brown
Os02g0730000	LOC_Os02g49720	brown
Os02g0739700	LOC_Os02g50630	brown
Os02g0744600	LOC_Os02g51060	brown
Os02g0747900	LOC_Os02g51320	brown
Os02g0753800	LOC_Os02g51750	brown
Os02g0756800	LOC_Os02g52010	brown
Os08g0267900	Os08g0267900	brown
Os02g0762300	LOC_Os02g52470	brown
Os02g0764500	LOC_Os02g52650	brown
Os02g0766700	LOC_Os02g52780	brown
Os02g0767000	LOC_Os02g52810	brown
Os02g0767000	LOC_Os02g52810	brown
Os02g0768300	LOC_Os02g52930	brown
Os02g0768300	LOC_Os02g52930	brown
Os02g0771400	LOC_Os02g53160	brown
Os02g0775400	LOC_Os02g53520	brown
Os02g0780800	LOC_Os02g54020	brown
Os02g0782300	LOC_Os02g54130	brown
Os02g0790600	LOC_Os02g54830	brown
Os02g0793000	LOC_Os02g55000	brown
Os02g0802500	LOC_Os02g55890	brown
Os02g0804150	Os02g0804150	brown
Os02g0809900	LOC_Os02g56520	brown
Os02g0816200	LOC_Os02g57110	brown
Os02g0816200	LOC_Os02g57110	brown
Os02g0832150	LOC_Os02g58540	brown
Os03g0101800	LOC_Os03g01210	brown
Os03g0102300	LOC_Os03g01240	brown
Os03g0103200	LOC_Os03g01300	brown
Os03g0109300	LOC_Os03g01880	brown
Os03g0113800	LOC_Os03g02270	brown
Os03g0113800	LOC_Os03g02270	brown
Os03g0114300	LOC_Os03g02320	brown
Os03g0120000	LOC_Os03g02820	brown
Os03g0120000	LOC_Os03g02820	brown
Os03g0129000	LOC_Os03g03690	brown
Os03g0130300	LOC_Os03g03810	brown
Os03g0130800	LOC_Os03g03870	brown
Os03g0130900	LOC_Os03g03880	brown
Os03g0131500	LOC_Os03g03949	brown
Os03g0133400	LOC_Os03g04110	brown
Os03g0136200	LOC_Os03g04340	brown
Os03g0137400	LOC_Os03g04450	brown
Os03g0137400	LOC_Os03g04450	brown
Os03g0139300	Os03g0139300	brown
Os03g0140100	LOC_Os03g04650	brown
Os03g0141200	LOC_Os03g04770	brown
Os03g0143700	LOC_Os03g04990	brown
Os03g0143700	LOC_Os03g04990	brown
Os03g0143800	LOC_Os03g05020	brown
Os03g0145900	LOC_Os03g05270	brown
Os03g0146600	LOC_Os03g05330	brown
Os03g0153900	LOC_Os03g05900	brown
Os03g0767500	LOC_Os03g55820	brown
Os03g0157300	LOC_Os03g06120	brown
Os03g0157300	LOC_Os03g06120	brown
Os03g0157800	LOC_Os03g06190	brown
Os03g0163100	LOC_Os03g06720	brown
Os03g0163100	LOC_Os03g06720	brown
Os03g0164300	LOC_Os03g06850	brown
Os03g0166200	LOC_Os03g07000	brown
Os03g0168200	LOC_Os03g07190	brown
Os03g0172100	LOC_Os03g07590	brown
Os03g0181500	LOC_Os03g08360	brown
Os03g0181500	LOC_Os03g08360	brown
Os03g0183800	LOC_Os03g08550	brown
Os03g0184100	LOC_Os03g08580	brown
Os03g0187600	LOC_Os03g08860	brown
Os03g0187600	LOC_Os03g08860	brown
Os03g0196400	LOC_Os03g10030	brown
Os03g0210500	LOC_Os03g11210	brown
Os03g0210500	LOC_Os03g11210	brown
Os03g0211600	LOC_Os03g11310	brown
Os03g0215200	LOC_Os03g11600	brown
Os03g0227000	LOC_Os03g12590	brown
Os03g0231000	LOC_Os03g12860	brown
Os03g0231400	Os03g0231400	brown
Os03g0231600	LOC_Os03g12890	brown
Os03g0233500	LOC_Os03g13100	brown
Os03g0235100	LOC_Os03g13220	brown
Os03g0235100	LOC_Os03g13220	brown
Os03g0243800	LOC_Os03g14020	brown
Os03g0247200	LOC_Os03g14300	brown
Os03g0251100	Os03g0251100	brown
Os03g0251100	Os03g0251100	brown
Os03g0251100	Os03g0251100	brown
Os03g0258200	LOC_Os03g15270	brown
Os03g0260000	LOC_Os03g15420	brown
Os03g0260000	LOC_Os03g15420	brown
Os03g0265500	LOC_Os03g15880	brown
Os03g0265800	LOC_Os03g15910	brown
Os03g0266300	LOC_Os03g15960	brown
Os01g0308300	LOC_Os01g20720	brown
Os03g0280750	LOC_Os03g17220	brown
Os03g0285100	LOC_Os03g17660	brown
Os03g0285100	LOC_Os03g17660	brown
Os03g0288000	LOC_Os03g17870	brown
Os03g0289200	LOC_Os03g17990	brown
Os03g0292600	Os03g0292600	brown
Os03g0294700	LOC_Os03g18360	brown
Os03g0295500	LOC_Os03g18420	brown
Os03g0296400	LOC_Os03g18510	brown
Os03g0298300	LOC_Os03g18680	brown
Os03g0300900	LOC_Os03g18890	brown
Os03g0304400	LOC_Os03g19190	brown
Os03g0307000	LOC_Os03g19400	brown
Os03g0308000	LOC_Os03g19500	brown
Os03g0310800	LOC_Os03g19720	brown
Os03g0319300	LOC_Os03g20370	brown
Os04g0443000	LOC_Os04g36590	brown
Os03g0329700	LOC_Os03g21230	brown
Os03g0331900	LOC_Os03g21390	brown
Os03g0334700	LOC_Os03g21680	brown
Os03g0335500	LOC_Os03g21730	brown
Os03g0337500	LOC_Os03g21890	brown
Os03g0338400	LOC_Os03g21970	brown
Os03g0351500	LOC_Os03g22810	brown
Os03g0351500	LOC_Os03g22810	brown
Os03g0355500	LOC_Os03g23940	brown
Os03g0356700	LOC_Os03g24220	brown
Os03g0356700	LOC_Os03g24220	brown
Os03g0360700	LOC_Os03g24600	brown
Os03g0360700	LOC_Os03g24600	brown
Os03g0363400	LOC_Os03g24844	brown
Os03g0366700	LOC_Os03g25110	brown
Os03g0367800	LOC_Os03g25260	brown
Os03g0370200	LOC_Os03g25420	brown
Os03g0386500	LOC_Os03g26910	brown
Os03g0386800	LOC_Os03g26930	brown
Os03g0386800	LOC_Os03g26930	brown
Os03g0397400	LOC_Os03g27960	brown
Os03g0403400	LOC_Os03g28980	brown
Os03g0403600	LOC_Os03g28990	brown
Os03g0405500	LOC_Os03g29190	brown
Os03g0411500	LOC_Os03g29810	brown
Os02g0807750	Os02g0807750	brown
Os03g0582000	LOC_Os03g38540	brown
Os03g0588200	LOC_Os03g39129	brown
Os03g0588200	LOC_Os03g39129	brown
Os03g0595200	LOC_Os03g39820	brown
Os03g0608800	LOC_Os03g41229	brown
Os03g0610650	LOC_Os03g41419	brown
Os03g0624300	LOC_Os03g42600	brown
Os03g0625300	LOC_Os03g42710	brown
Os03g0645100	LOC_Os03g44300	brown
Os03g0645100	LOC_Os03g44300	brown
Os03g0646100	LOC_Os03g44420	brown
Os03g0646100	LOC_Os03g44420	brown
Os03g0673100	Os03g0673100	brown
Os03g0675700	LOC_Os03g47240	brown
Os03g0676300	LOC_Os03g47270	brown
Os03g0676300	LOC_Os03g47270	brown
Os03g0678400	LOC_Os03g47500	brown
Os03g0678400	LOC_Os03g47500	brown
Os03g0678400	LOC_Os03g47500	brown
Os03g0683800	LOC_Os03g47940	brown
Os03g0691800	LOC_Os03g48540	brown
Os03g0696300	LOC_Os03g48970	brown
Os03g0710800	LOC_Os03g50290	brown
Os03g0712700	LOC_Os03g50480	brown
Os03g0713000	LOC_Os03g50510	brown
Os03g0713100	LOC_Os03g50520	brown
Os03g0718100	LOC_Os03g50885	brown
Os03g0718100	LOC_Os03g50885	brown
Os03g0723400	LOC_Os03g51350	brown
Os03g0725800	LOC_Os03g51580	brown
Os03g0729700	LOC_Os03g51984	brown
Os03g0732100	LOC_Os03g52239	brown
Os03g0735100	LOC_Os03g52470	brown
Os03g0747100	LOC_Os03g53580	brown
Os03g0747900	LOC_Os03g53660	brown
Os03g0748100	LOC_Os03g53690	brown
Os03g0751000	LOC_Os03g53980	brown
Os03g0752700	LOC_Os03g54150	brown
Os03g0754800	LOC_Os03g54760	brown
Os03g0760700	LOC_Os03g55280	brown
Os03g0760700	LOC_Os03g55280	brown
Os03g0763000	LOC_Os03g55490	brown
Os03g0769400	LOC_Os03g55950	brown
Os03g0769700	LOC_Os03g55980	brown
Os03g0769800	LOC_Os03g55990	brown
Os03g0778000	LOC_Os03g56660	brown
Os03g0780600	LOC_Os03g56810	brown
Os03g0783000	LOC_Os03g56970	brown
Os03g0784400	LOC_Os03g57100	brown
Os03g0792800	LOC_Os03g57880	brown
Os03g0792800	LOC_Os03g57880	brown
Os03g0797600	LOC_Os03g58330	brown
Os03g0797600	LOC_Os03g58330	brown
Os03g0803000	LOC_Os03g58840	brown
Os03g0804800	LOC_Os03g59020	brown
Os03g0807100	LOC_Os03g59240	brown
Os03g0807700	LOC_Os03g59300	brown
Os03g0807800	LOC_Os03g59310	brown
Os03g0815100	LOC_Os03g60080	brown
Os03g0818100	LOC_Os03g60370	brown
Os03g0819100	LOC_Os03g60460	brown
Os03g0822800	LOC_Os03g60790	brown
Os03g0833200	LOC_Os03g61750	brown
Os03g0835900	LOC_Os03g61960	brown
Os03g0836300	LOC_Os03g62010	brown
Os03g0837100	LOC_Os03g62090	brown
Os03g0837100	LOC_Os03g62090	brown
Os03g0840200	LOC_Os03g62370	brown
Os03g0843700	LOC_Os03g62660	brown
Os03g0844700	LOC_Os03g62750	brown
Os03g0844700	LOC_Os03g62750	brown
Os03g0847600	LOC_Os03g63020	brown
Os03g0847900	LOC_Os03g63060	brown
Os03g0851500	LOC_Os03g63450	brown
Os03g0851600	LOC_Os03g63470	brown
Os03g0856500	LOC_Os03g63950	brown
Os03g0857600	LOC_Os03g64050	brown
Os04g0228000	LOC_Os04g15790	brown
Os03g0100050	LOC_Os03g01016	brown
Os03g0100200	Os03g0100200	brown
Os03g0106000	LOC_Os03g01570	brown
Os03g0106000	LOC_Os03g01570	brown
Os03g0108300	LOC_Os03g01800	brown
Os03g0111200	LOC_Os03g02040	brown
Os03g0115700	LOC_Os03g02460	brown
Os03g0117100	LOC_Os03g02590	brown
Os03g0120100	LOC_Os03g02830	brown
Os03g0122200	LOC_Os03g03020	brown
Os03g0125100	LOC_Os03g03370	brown
Os03g0125700	LOC_Os03g03420	brown
Os03g0126900	LOC_Os03g03520	brown
Os03g0130700	LOC_Os03g03860	brown
Os03g0131900	LOC_Os03g03990	brown
Os03g0134900	LOC_Os03g04220	brown
Os03g0136900	LOC_Os03g04410	brown
Os03g0140500	LOC_Os03g04690	brown
Os03g0144000	LOC_Os03g05040	brown
Os03g0146900	LOC_Os03g05340	brown
Os03g0147700	LOC_Os03g05420	brown
Os03g0149200	LOC_Os03g05520	brown
Os03g0152400	LOC_Os03g05780	brown
Os03g0767800	LOC_Os03g55850	brown
Os03g0159900	LOC_Os03g06390	brown
Os03g0165100	LOC_Os03g06910	brown
Os03g0169800	LOC_Os03g07370	brown
Os03g0170600	LOC_Os03g07450	brown
Os03g0174500	LOC_Os03g07840	brown
Os03g0174500	LOC_Os03g07840	brown
Os03g0178100	LOC_Os03g08070	brown
Os03g0180400	LOC_Os03g08280	brown
Os03g0185700	LOC_Os03g08720	brown
Os03g0190800	LOC_Os03g09080	brown
Os03g0190900	LOC_Os03g09090	brown
Os03g0191900	LOC_Os03g09170	brown
Os03g0192700	LOC_Os03g09250	brown
Os03g0193225	LOC_Os03g09310	brown
Os03g0193225	LOC_Os03g09310	brown
Os03g0198600	LOC_Os03g10210	brown
Os03g0202200	LOC_Os03g10510	brown
Os03g0206100	LOC_Os03g10820	brown
Os03g0214200	LOC_Os03g11550	brown
Os03g0214900	LOC_Os03g11580	brown
Os03g0214900	LOC_Os03g11580	brown
Os03g0220300	LOC_Os03g12050	brown
Os03g0221800	LOC_Os03g12160	brown
Os03g0223400	LOC_Os03g12290	brown
Os03g0223400	LOC_Os03g12290	brown
Os03g0227400	LOC_Os03g12620	brown
Os03g0228800	LOC_Os03g12730	brown
Os03g0234900	LOC_Os03g13200	brown
Os03g0241900	LOC_Os03g13840	brown
Os03g0245300	LOC_Os03g14140	brown
Os03g0248200	LOC_Os03g14400	brown
Os03g0248600	LOC_Os03g14450	brown
Os03g0250200	LOC_Os03g14610	brown
Os03g0250400	LOC_Os03g14630	brown
Os03g0251350	LOC_Os03g14669	brown
Os03g0251350	LOC_Os03g14669	brown
Os03g0254900	LOC_Os03g15000	brown
Os03g0256400	LOC_Os03g15120	brown
Os03g0261800	LOC_Os03g15530	brown
Os03g0261900	LOC_Os03g15540	brown
Os03g0263500	LOC_Os03g15700	brown
Os03g0264700	LOC_Os03g15800	brown
Os03g0269100	LOC_Os03g16230	brown
Os03g0277700	LOC_Os03g16960	brown
Os03g0279600	LOC_Os03g17140	brown
Os03g0279600	LOC_Os03g17140	brown
Os03g0280800	LOC_Os03g17230	brown
Os03g0295600	LOC_Os03g18430	brown
Os03g0297000	LOC_Os03g18560	brown
Os03g0297600	LOC_Os03g18600	brown
Os03g0298800	LOC_Os03g18720	brown
Os03g0301800	LOC_Os03g18980	brown
Os03g0304500	LOC_Os03g19200	brown
Os03g0306301	Os03g0306301	brown
Os03g0307800	LOC_Os03g19480	brown
Os03g0308200	LOC_Os03g19520	brown
Os03g0320100	LOC_Os03g20420	brown
Os03g0332000	Os03g0332000	brown
Os03g0337700	LOC_Os03g21914	brown
Os03g0342900	LOC_Os03g22270	brown
Os03g0345300	LOC_Os03g22470	brown
Os03g0352800	LOC_Os03g22950	brown
Os03g0352800	LOC_Os03g22950	brown
Os03g0363600	LOC_Os03g24870	brown
Os03g0364500	LOC_Os03g24940	brown
Os03g0375900	LOC_Os03g25920	brown
Os03g0381000	LOC_Os03g26430	brown
Os03g0388100	LOC_Os03g27040	brown
Os03g0388900	LOC_Os03g27120	brown
Os03g0388900	LOC_Os03g27120	brown
Os03g0392600	LOC_Os03g27480	brown
Os03g0395300	LOC_Os03g27800	brown
Os03g0399400	LOC_Os03g28130	brown
Os03g0402800	LOC_Os03g28940	brown
Os03g0411800	LOC_Os03g29850	brown
Os03g0421400	LOC_Os03g30790	brown
Os03g0423200	LOC_Os03g30934	brown
Os03g0424000	LOC_Os03g31044	brown
Os03g0434800	LOC_Os03g32050	brown
Os03g0438100	LOC_Os03g32314	brown
Os03g0438200	LOC_Os03g32314	brown
Os03g0452300	LOC_Os03g34040	brown
Os03g0565600	LOC_Os03g36790	brown
Os03g0572900	LOC_Os03g37640	brown
Os03g0593200	LOC_Os03g39640	brown
Os03g0596900	LOC_Os03g40010	brown
Os03g0597400	LOC_Os03g40040	brown
Os03g0597600	LOC_Os03g40070	brown
Os03g0603300	LOC_Os03g40650	brown
Os03g0606600	Os03g0606600	brown
Os03g0610900	LOC_Os03g41460	brown
Os03g0632800	LOC_Os03g43360	brown
Os03g0637900	LOC_Os03g43684	brown
Os03g0639600	LOC_Os03g43840	brown
Os03g0639600	LOC_Os03g43840	brown
Os03g0639600	LOC_Os03g43840	brown
Os03g0639600	LOC_Os03g43840	brown
Os03g0645200	LOC_Os03g44310	brown
Os03g0652000	LOC_Os03g44890	brown
Os03g0654400	LOC_Os03g45170	brown
Os03g0666700	LOC_Os03g46410	brown
Os03g0672300	LOC_Os03g46910	brown
Os03g0676400	LOC_Os03g47280	brown
Os03g0676400	LOC_Os03g47280	brown
Os03g0679000	LOC_Os03g47550	brown
Os03g0689400	LOC_Os03g48320	brown
Os03g0689400	LOC_Os03g48320	brown
Os03g0691400	LOC_Os03g48480	brown
Os03g0695600	LOC_Os03g48930	brown
Os03g0702000	LOC_Os03g49524	brown
Os03g0703100	LOC_Os03g49610	brown
Os03g0704200	LOC_Os03g49730	brown
Os03g0712800	LOC_Os03g50490	brown
Os03g0713400	LOC_Os03g50540	brown
Os03g0719500	LOC_Os03g51020	brown
Os03g0727600	LOC_Os03g51740	brown
Os03g0726500	LOC_Os03g51650	brown
Os03g0729000	LOC_Os03g51920	brown
Os03g0730800	LOC_Os03g52090	brown
Os03g0737900	LOC_Os03g52780	brown
Os03g0742400	LOC_Os03g53110	brown
Os03g0744800	LOC_Os03g53310	brown
Os03g0750700	LOC_Os03g53950	brown
Os03g0758500	LOC_Os03g55120	brown
Os03g0759000	LOC_Os03g55180	brown
Os03g0765400	LOC_Os03g55660	brown
Os03g0765400	LOC_Os03g55660	brown
Os03g0766000	LOC_Os03g55730	brown
Os03g0781000	LOC_Os03g56840	brown
Os03g0784500	LOC_Os03g57110	brown
Os03g0784500	LOC_Os03g57110	brown
Os03g0787100	LOC_Os03g57320	brown
Os03g0787200	LOC_Os03g57330	brown
Os03g0788600	LOC_Os03g57460	brown
Os03g0791800	LOC_Os03g57790	brown
Os03g0796900	LOC_Os03g58250	brown
Os03g0802800	Os03g0802800	brown
Os03g0805200	LOC_Os03g59050	brown
Os03g0808300	LOC_Os03g59360	brown
Os03g0815200	LOC_Os03g60090	brown
Os03g0815800	LOC_Os03g60120	brown
Os03g0818400	LOC_Os03g60400	brown
Os03g0819400	LOC_Os03g60480	brown
Os03g0821300	LOC_Os03g60650	brown
Os03g0822000	LOC_Os03g60720	brown
Os03g0822200	LOC_Os03g60740	brown
Os03g0823400	LOC_Os03g60840	brown
Os03g0823900	LOC_Os03g60890	brown
Os03g0826500	LOC_Os03g61120	brown
Os03g0830600	LOC_Os03g61510	brown
Os03g0830900	LOC_Os03g61540	brown
Os03g0832200	LOC_Os03g61670	brown
Os03g0833900	LOC_Os03g61810	brown
Os03g0840400	Os03g0840400	brown
Os03g0841700	LOC_Os03g62490	brown
Os03g0843900	LOC_Os03g62680	brown
Os03g0844600	LOC_Os03g62740	brown
Os03g0845300	LOC_Os03g62830	brown
Os03g0848200	LOC_Os03g63074	brown
Os03g0848200	LOC_Os03g63074	brown
Os03g0850700	LOC_Os03g63370	brown
Os03g0850800	LOC_Os03g63380	brown
Os03g0857500	LOC_Os03g64030	brown
Os04g0229100	LOC_Os04g15920	brown
Os04g0233400	LOC_Os04g16450	brown
Os04g0102500	LOC_Os04g01230	brown
Os04g0107600	LOC_Os04g01690	brown
Os04g0107900	LOC_Os04g01740	brown
Os04g0107900	LOC_Os04g01740	brown
Os04g0110200	LOC_Os04g01960	brown
Os04g0119400	LOC_Os04g02900	brown
Os04g0137100	LOC_Os04g05050	brown
Os04g0140400	LOC_Os04g05470	brown
Os01g0391500	LOC_Os01g29610	brown
Os04g0206700	LOC_Os04g12980	brown
Os04g0210901	Os04g0210901	brown
Os04g0218600	Os04g0218600	brown
Os04g0194000	LOC_Os04g11790	brown
Os04g0191800	LOC_Os04g11450	brown
Os04g0191400	LOC_Os04g11390	brown
Os04g0185100	LOC_Os04g10650	brown
Os04g0244500	LOC_Os04g17064	brown
Os04g0266900	LOC_Os04g19740	brown
Os04g0271200	LOC_Os04g20280	brown
Os04g0281900	LOC_Os04g21320	brown
Os04g0286400	Os04g0286400	brown
Os04g0305700	LOC_Os04g24110	brown
Os04g0321700	LOC_Os04g25560	brown
Os04g0319800	LOC_Os04g25380	brown
Os04g0319800	LOC_Os04g25380	brown
Os04g0338000	LOC_Os04g26910	brown
Os04g0339400	LOC_Os04g27060	brown
Os04g0346800	LOC_Os04g27950	brown
Os04g0350300	LOC_Os04g28260	brown
Os04g0370500	LOC_Os04g30200	brown
Os04g0370500	LOC_Os04g30200	brown
Os04g0390100	LOC_Os04g32030	brown
Os04g0391500	LOC_Os04g32110	brown
Os04g0391500	LOC_Os04g32110	brown
Os04g0398500	LOC_Os04g32660	brown
Os04g0403200	LOC_Os04g33030	brown
Os04g0405700	Os04g0405700	brown
Os04g0407900	LOC_Os04g33370	brown
Os04g0407900	LOC_Os04g33370	brown
Os04g0412200	LOC_Os04g33630	brown
Os04g0412900	LOC_Os04g33690	brown
Os04g0415000	LOC_Os04g33860	brown
Os04g0416000	LOC_Os04g33940	brown
Os04g0419700	LOC_Os04g34250	brown
Os04g0420400	Os04g0420400	brown
Os04g0429800	LOC_Os04g35060	brown
Os04g0430600	LOC_Os04g35130	brown
Os04g0431200	LOC_Os04g35190	brown
Os04g0439100	LOC_Os04g35840	brown
Os04g0442000	LOC_Os04g36054	brown
Os04g0442100	LOC_Os04g36058	brown
Os04g0448900	LOC_Os04g37619	brown
Os04g0450800	Os04g0450800	brown
Os04g0456700	LOC_Os04g38390	brown
Os04g0462500	LOC_Os04g38870	brown
Os04g0462500	LOC_Os04g38870	brown
Os04g0463200	LOC_Os04g38920	brown
Os04g0464100	LOC_Os04g39010	brown
Os04g0465600	LOC_Os04g39150	brown
Os04g0466600	LOC_Os04g39210	brown
Os04g0469500	LOC_Os04g39420	brown
Os04g0469500	LOC_Os04g39420	brown
Os04g0476600	LOC_Os04g40070	brown
Os04g0480500	LOC_Os04g40440	brown
Os04g0481000	LOC_Os04g40500	brown
Os04g0483200	LOC_Os04g40700	brown
Os04g0486600	LOC_Os04g40950	brown
Os04g0490500	LOC_Os04g41310	brown
Os04g0490700	LOC_Os04g41330	brown
Os04g0492100	LOC_Os04g41470	brown
Os04g0492100	LOC_Os04g41470	brown
Os03g0648500	LOC_Os03g44630	brown
Os04g0498000	LOC_Os04g42040	brown
Os04g0500900	LOC_Os04g42260	brown
Os04g0501200	LOC_Os04g42290	brown
Os04g0502800	LOC_Os04g42420	brown
Os04g0504000	LOC_Os04g42520	brown
Os04g0505200	LOC_Os04g42620	brown
Os04g0507700	LOC_Os04g42860	brown
Os04g0514400	LOC_Os04g43420	brown
Os04g0521800	LOC_Os04g44110	brown
Os04g0524900	LOC_Os04g44330	brown
Os04g0528200	LOC_Os04g44600	brown
Os04g0531100	LOC_Os04g44870	brown
Os04g0534000	LOC_Os04g45140	brown
Os04g0538000	LOC_Os04g45480	brown
Os04g0540200	LOC_Os04g45690	brown
Os04g0545250	Os04g0545250	brown
Os04g0547600	LOC_Os04g46250	brown
Os04g0554500	LOC_Os04g46810	brown
Os04g0559700	LOC_Os04g47220	brown
Os04g0564500	LOC_Os04g47680	brown
Os04g0564500	LOC_Os04g47680	brown
Os04g0571300	LOC_Os04g48270	brown
Os07g0691800	LOC_Os07g49150	brown
Os04g0576500	LOC_Os04g48710	brown
Os04g0576500	LOC_Os04g48710	brown
Os04g0579700	LOC_Os04g49060	brown
Os04g0583500	LOC_Os04g49410	brown
Os04g0583700	LOC_Os04g49430	brown
Os04g0589500	LOC_Os04g49954	brown
Os04g0593700	LOC_Os04g50730	brown
Os04g0602500	LOC_Os04g51340	brown
Os04g0603000	LOC_Os04g51390	brown
Os04g0605100	LOC_Os04g51560	brown
Os04g0606800	LOC_Os04g51780	brown
Os04g0611300	LOC_Os04g52180	brown
Os07g0564700	LOC_Os07g37750	brown
Os04g0614000	LOC_Os04g52400	brown
Os04g0615000	LOC_Os04g52479	brown
Os04g0615800	LOC_Os04g52550	brown
Os04g0618400	LOC_Os04g52750	brown
Os04g0619300	LOC_Os04g52830	brown
Os04g0619500	LOC_Os04g52850	brown
Os04g0623800	LOC_Os04g53230	brown
Os04g0630900	LOC_Os04g53860	brown
Os04g0639000	LOC_Os04g54610	brown
Os04g0640800	LOC_Os04g54820	brown
Os04g0643300	LOC_Os04g55060	brown
Os04g0648800	LOC_Os04g55510	brown
Os04g0652600	LOC_Os04g55840	brown
Os04g0653000	LOC_Os04g55920	brown
Os04g0653000	LOC_Os04g55920	brown
Os04g0657900	Os04g0657900	brown
Os04g0662800	LOC_Os04g56720	brown
Os04g0665000	LOC_Os04g56939	brown
Os04g0665800	LOC_Os04g57020	brown
Os04g0669300	LOC_Os04g57350	brown
Os04g0669400	Os04g0669400	brown
Os04g0676400	LOC_Os04g57970	brown
Os04g0677600	LOC_Os04g58120	brown
Os04g0678800	LOC_Os04g58210	brown
Os04g0680000	LOC_Os04g58350	brown
Os04g0683600	LOC_Os04g58700	brown
Os04g0687200	LOC_Os04g59050	brown
Os04g0689400	LOC_Os04g59320	brown
Os04g0690100	LOC_Os04g59380	brown
Os04g0690500	LOC_Os04g59420	brown
Os04g0690800	LOC_Os04g59440	brown
Os04g0691500	LOC_Os04g59494	brown
Os04g0692600	LOC_Os04g59610	brown
Os04g0631200	LOC_Os04g53950	brown
Os04g0102700	LOC_Os04g01250	brown
Os04g0103700	LOC_Os04g01320	brown
Os11g0263000	LOC_Os11g15670	brown
Os11g0263000	LOC_Os11g15670	brown
Os04g0142400	LOC_Os04g05650	brown
Os04g0167800	LOC_Os04g08550	brown
Os04g0208500	LOC_Os04g13160	brown
Os11g0592700	LOC_Os11g38020	brown
Os11g0592700	LOC_Os11g38020	brown
Os04g0185500	LOC_Os04g10680	brown
Os04g0244800	LOC_Os04g17100	brown
Os04g0249500	LOC_Os04g17650	brown
Os04g0266400	LOC_Os04g19684	brown
Os04g0266400	LOC_Os04g19684	brown
Os04g0291900	LOC_Os04g22470	brown
Os04g0310700	Os04g0310700	brown
Os04g0337000	LOC_Os04g26834	brown
Os04g0350700	LOC_Os04g28280	brown
Os04g0350700	LOC_Os04g28280	brown
Os04g0372800	LOC_Os04g30430	brown
Os04g0376100	LOC_Os04g30740	brown
Os04g0382400	LOC_Os04g31350	brown
Os04g0386600	LOC_Os04g31700	brown
Os04g0388900	LOC_Os04g31950	brown
Os04g0398900	LOC_Os04g32700	brown
Os04g0402100	LOC_Os04g32950	brown
Os04g0405600	LOC_Os04g33280	brown
Os04g0410200	LOC_Os04g33500	brown
Os04g0410200	LOC_Os04g33500	brown
Os04g0414500	LOC_Os04g33820	brown
Os04g0419800	Os04g0419800	brown
Os04g0421800	LOC_Os04g34440	brown
Os04g0423600	LOC_Os04g34610	brown
Os04g0433600	LOC_Os04g35410	brown
Os04g0434300	LOC_Os04g35480	brown
Os04g0434300	LOC_Os04g35480	brown
Os04g0441800	LOC_Os04g36040	brown
Os04g0445700	LOC_Os04g36800	brown
Os04g0445700	LOC_Os04g36800	brown
Os04g0445700	LOC_Os04g36800	brown
Os04g0455600	LOC_Os04g38310	brown
Os04g0457000	LOC_Os04g38410	brown
Os04g0464966	LOC_Os04g39080	brown
Os04g0474900	LOC_Os04g39900	brown
Os04g0481600	LOC_Os04g40560	brown
Os04g0483300	Os04g0483300	brown
Os04g0488400	LOC_Os04g41130	brown
Os04g0488700	LOC_Os04g41160	brown
Os04g0497200	LOC_Os04g41970	brown
Os04g0497350	LOC_Os04g41990	brown
Os04g0497350	LOC_Os04g41990	brown
Os04g0497350	LOC_Os04g41990	brown
Os04g0504200	LOC_Os04g42540	brown
Os04g0507500	LOC_Os04g42840	brown
Os04g0513400	LOC_Os04g43390	brown
Os04g0514500	LOC_Os04g43430	brown
Os04g0521900	Os04g0521900	brown
Os04g0523100	LOC_Os04g44210	brown
Os04g0525100	LOC_Os04g44354	brown
Os04g0529100	LOC_Os04g44670	brown
Os04g0530500	LOC_Os04g44820	brown
Os04g0533300	LOC_Os04g45070	brown
Os04g0536300	LOC_Os04g45330	brown
Os04g0537900	LOC_Os04g45470	brown
Os04g0538100	LOC_Os04g45490	brown
Os04g0538700	LOC_Os04g45570	brown
Os04g0540600	LOC_Os04g45720	brown
Os04g0543000	LOC_Os04g45920	brown
Os04g0551300	LOC_Os04g46570	brown
Os04g0551700	LOC_Os04g46610	brown
Os04g0560300	LOC_Os04g47270	brown
Os01g0182200	LOC_Os01g08660	brown
Os04g0564700	LOC_Os04g47700	brown
Os04g0565500	LOC_Os04g47780	brown
Os04g0565500	LOC_Os04g47780	brown
Os04g0566000	LOC_Os04g47820	brown
Os04g0566000	LOC_Os04g47820	brown
Os04g0566800	LOC_Os04g47906	brown
Os04g0569900	LOC_Os04g48160	brown
Os04g0570800	LOC_Os04g48230	brown
Os04g0570800	LOC_Os04g48230	brown
Os04g0578600	LOC_Os04g48930	brown
Os04g0581100	LOC_Os04g49210	brown
Os04g0581800	LOC_Os04g49260	brown
Os04g0581800	LOC_Os04g49260	brown
Os04g0585000	LOC_Os04g49550	brown
Os04g0585100	LOC_Os04g49560	brown
Os04g0585600	LOC_Os04g49610	brown
Os04g0585600	LOC_Os04g49610	brown
Os04g0592600	LOC_Os04g50216	brown
Os04g0592700	LOC_Os04g50660	brown
Os04g0595800	Os04g0595800	brown
Os04g0598000	LOC_Os04g50970	brown
Os04g0599300	LOC_Os04g51070	brown
Os04g0604000	LOC_Os04g51440	brown
Os04g0605500	LOC_Os04g51610	brown
Os04g0606400	LOC_Os04g51690	brown
Os04g0606500	LOC_Os04g51710	brown
Os04g0607500	LOC_Os04g51820	brown
Os04g0607500	LOC_Os04g51820	brown
Os04g0612100	Os04g0612100	brown
Os04g0612100	Os04g0612100	brown
Os01g0256500	LOC_Os01g15270	brown
Os04g0616300	LOC_Os04g52600	brown
Os04g0617050	LOC_Os04g52670	brown
Os04g0618500	LOC_Os04g52760	brown
Os04g0619600	LOC_Os04g52860	brown
Os04g0623300	LOC_Os04g53190	brown
Os04g0624000	LOC_Os04g53240	brown
Os04g0632300	LOC_Os04g53996	brown
Os04g0632700	Os04g0632700	brown
Os04g0632700	Os04g0632700	brown
Os04g0636200	LOC_Os04g54370	brown
Os04g0640700	LOC_Os04g54810	brown
Os04g0645200	LOC_Os04g55240	brown
Os04g0648500	LOC_Os04g55480	brown
Os04g0650000	LOC_Os04g55650	brown
Os04g0652400	LOC_Os04g55800	brown
Os04g0652400	LOC_Os04g55800	brown
Os04g0657600	LOC_Os04g56250	brown
Os04g0658600	LOC_Os04g56350	brown
Os04g0662100	LOC_Os04g56670	brown
Os04g0663700	LOC_Os04g56790	brown
Os04g0664400	LOC_Os04g56850	brown
Os04g0666800	LOC_Os04g57130	brown
Os04g0668400	LOC_Os04g57280	brown
Os04g0668900	LOC_Os04g57320	brown
Os04g0671300	LOC_Os04g57560	brown
Os04g0671800	LOC_Os04g57600	brown
Os04g0673000	LOC_Os04g57700	brown
Os04g0674700	LOC_Os04g57850	brown
Os04g0675000	LOC_Os04g57870	brown
Os04g0675500	LOC_Os04g57890	brown
Os11g0194900	LOC_Os11g08950	brown
Os04g0677300	LOC_Os04g58090	brown
Os04g0680300	LOC_Os04g58380	brown
Os04g0680300	LOC_Os04g58380	brown
Os04g0688100	LOC_Os04g59150	brown
Os04g0689000	LOC_Os04g59260	brown
Os04g0692750	LOC_Os04g59624	brown
Os05g0105100	LOC_Os05g01480	brown
Os05g0105800	LOC_Os05g01530	brown
Os05g0107300	LOC_Os05g01690	brown
Os05g0118800	LOC_Os05g02740	brown
Os05g0125300	LOC_Os05g03460	brown
Os05g0126700	LOC_Os05g03574	brown
Os05g0127400	LOC_Os05g03630	brown
Os05g0134700	LOC_Os05g04410	brown
Os05g0135200	LOC_Os05g04470	brown
Os05g0138000	LOC_Os05g04680	brown
Os05g0144900	LOC_Os05g05270	brown
Os05g0147200	LOC_Os05g05450	brown
Os05g0148700	LOC_Os05g05600	brown
Os05g0149300	LOC_Os05g05670	brown
Os05g0153000	LOC_Os05g06110	brown
Os05g0163000	LOC_Os05g07030	brown
Os05g0171300	LOC_Os05g07900	brown
Os05g0178900	LOC_Os05g08600	brown
Os05g0185800	LOC_Os05g09380	brown
Os05g0188300	LOC_Os05g09600	brown
Os05g0205400	LOC_Os05g11580	brown
Os05g0206000	LOC_Os05g11610	brown
Os05g0206000	LOC_Os05g11610	brown
Os05g0213500	LOC_Os05g12260	brown
Os05g0230600	LOC_Os05g14170	brown
Os05g0231700	LOC_Os05g14240	brown
Os09g0545000	LOC_Os09g37300	brown
Os05g0241200	LOC_Os05g15160	brown
Os05g0255600	LOC_Os05g16630	brown
Os05g0256100	LOC_Os05g16670	brown
Os05g0264200	LOC_Os05g17990	brown
Os05g0277200	LOC_Os05g19620	brown
Os05g0303000	LOC_Os05g23740	brown
Os05g0307000	Os05g0307000	brown
Os05g0315401	Os05g0315401	brown
Os05g0323900	LOC_Os05g25850	brown
Os05g0332300	LOC_Os05g26820	brown
Os05g0342900	LOC_Os05g27660	brown
Os05g0342900	LOC_Os05g27660	brown
Os05g0355400	LOC_Os05g28740	brown
Os05g0361200	LOC_Os05g29760	brown
Os05g0381500	LOC_Os05g31680	brown
Os05g0386900	LOC_Os05g32120	brown
Os05g0386900	LOC_Os05g32120	brown
Os05g0388400	LOC_Os05g32210	brown
Os05g0388400	LOC_Os05g32210	brown
Os05g0388400	LOC_Os05g32210	brown
Os05g0389000	LOC_Os05g32270	brown
Os05g0398800	LOC_Os05g33080	brown
Os05g0399200	LOC_Os05g33110	brown
Os05g0399200	LOC_Os05g33110	brown
Os05g0402700	LOC_Os05g33380	brown
Os05g0419800	LOC_Os05g34700	brown
Os05g0420200	LOC_Os05g34720	brown
Os05g0423400	LOC_Os05g34940	brown
Os05g0430300	LOC_Os05g35530	brown
Os05g0436900	LOC_Os05g36090	brown
Os05g0438500	LOC_Os05g36260	brown
Os05g0444200	LOC_Os05g37190	brown
Os05g0449600	LOC_Os05g37700	brown
Os05g0452800	LOC_Os05g37900	brown
Os05g0454200	LOC_Os05g38000	brown
Os05g0456500	LOC_Os05g38250	brown
Os05g0456500	LOC_Os05g38250	brown
Os05g0456500	LOC_Os05g38250	brown
Os05g0456500	LOC_Os05g38250	brown
Os05g0459900	LOC_Os05g38520	brown
Os05g0462500	LOC_Os05g38720	brown
Os05g0474600	LOC_Os05g39680	brown
Os05g0481000	LOC_Os05g40260	brown
Os05g0486300	LOC_Os05g40790	brown
Os05g0490200	LOC_Os05g41120	brown
Os05g0501400	LOC_Os05g42210	brown
Os05g0501700	LOC_Os05g42230	brown
Os05g0507300	LOC_Os05g43170	brown
Os05g0507300	LOC_Os05g43170	brown
Os05g0511500	LOC_Os05g43576	brown
Os05g0512600	LOC_Os05g43690	brown
Os05g0513300	LOC_Os05g43780	brown
Os05g0513400	LOC_Os05g43790	brown
Os05g0514200	LOC_Os05g43840	brown
Os05g0514300	LOC_Os05g43850	brown
Os05g0517200	LOC_Os05g44100	brown
Os05g0517400	LOC_Os05g44120	brown
Os05g0519000	LOC_Os05g44270	brown
Os05g0524100	LOC_Os05g44900	brown
Os05g0534900	LOC_Os05g45850	brown
Os05g0539600	LOC_Os05g46220	brown
Os05g0540200	LOC_Os05g46280	brown
Os05g0541200	LOC_Os05g46360	brown
Os05g0541200	LOC_Os05g46360	brown
Os05g0542500	LOC_Os05g46480	brown
Os05g0542800	LOC_Os05g46510	brown
Os05g0542900	LOC_Os05g46520	brown
Os05g0551000	LOC_Os05g47780	brown
Os05g0552600	LOC_Os05g47940	brown
Os05g0554000	LOC_Os05g48040	brown
Os05g0554000	LOC_Os05g48040	brown
Os05g0556300	LOC_Os05g48260	brown
Os05g0560400	LOC_Os05g48670	brown
Os05g0561600	LOC_Os05g48760	brown
Os05g0561600	LOC_Os05g48760	brown
Os05g0563600	LOC_Os05g48900	brown
Os05g0565100	LOC_Os05g49040	brown
Os05g0567700	LOC_Os05g49260	brown
Os05g0582800	LOC_Os05g50600	brown
Os05g0587200	LOC_Os05g50980	brown
Os05g0588300	LOC_Os05g51070	brown
Os05g0594700	LOC_Os05g51630	brown
Os05g0595300	LOC_Os05g51690	brown
Os05g0105000	LOC_Os05g01470	brown
Os05g0116000	LOC_Os05g02520	brown
Os05g0124600	LOC_Os05g03390	brown
Os11g0439100	LOC_Os11g25220	brown
Os05g0128400	LOC_Os05g03780	brown
Os05g0129900	LOC_Os05g03910	brown
Os05g0133100	LOC_Os05g04220	brown
Os05g0138300	LOC_Os05g04700	brown
Os05g0148600	LOC_Os05g05590	brown
Os05g0160300	LOC_Os05g06780	brown
Os05g0162800	LOC_Os05g07010	brown
Os05g0163300	LOC_Os05g07060	brown
Os05g0178400	LOC_Os05g08560	brown
Os05g0187800	LOC_Os05g09550	brown
Os05g0187800	LOC_Os05g09550	brown
Os05g0187800	LOC_Os05g09550	brown
Os05g0193100	Os05g0193100	brown
Os05g0196200	LOC_Os05g10740	brown
Os05g0202500	LOC_Os05g11260	brown
Os05g0203600	Os05g0203600	brown
Os05g0203600	Os05g0203600	brown
Os05g0203600	Os05g0203600	brown
Os05g0206600	LOC_Os05g11650	brown
Os05g0223000	LOC_Os05g13580	brown
Os05g0224800	LOC_Os05g13780	brown
Os05g0228400	LOC_Os05g14010	brown
Os12g0263500	Os12g0263500	brown
Os12g0270100	LOC_Os12g17070	brown
Os12g0270100	LOC_Os12g17070	brown
Os05g0229000	Os05g0229000	brown
Os05g0241300	LOC_Os05g15170	brown
Os05g0241300	LOC_Os05g15170	brown
Os05g0241300	LOC_Os05g15170	brown
Os05g0244700	LOC_Os05g15530	brown
Os05g0268500	LOC_Os05g18604	brown
Os05g0272900	LOC_Os05g19040	brown
Os05g0295300	LOC_Os05g22940	brown
Os05g0304900	LOC_Os05g23924	brown
Os05g0304900	LOC_Os05g23924	brown
Os05g0313700	LOC_Os05g24900	brown
Os05g0318700	LOC_Os05g25450	brown
Os05g0335800	LOC_Os05g27010	brown
Os11g0591100	LOC_Os11g37890	brown
Os05g0363500	LOC_Os05g30010	brown
Os04g0498900	LOC_Os04g42120	brown
Os05g0381400	LOC_Os05g31670	brown
Os05g0384300	LOC_Os05g31890	brown
Os05g0389300	LOC_Os05g32310	brown
Os05g0391200	LOC_Os05g32500	brown
Os05g0395000	LOC_Os05g32820	brown
Os05g0395000	LOC_Os05g32820	brown
Os05g0401200	LOC_Os05g33290	brown
Os05g0408300	LOC_Os05g33820	brown
Os05g0408900	LOC_Os05g33840	brown
Os05g0408900	LOC_Os05g33840	brown
Os05g0408900	LOC_Os05g33840	brown
Os05g0411300	LOC_Os05g34050	brown
Os05g0411300	LOC_Os05g34050	brown
Os05g0422600	LOC_Os05g34900	brown
Os05g0424300	LOC_Os05g35010	brown
Os05g0430700	LOC_Os05g35570	brown
Os05g0431700	LOC_Os05g35650	brown
Os05g0431700	LOC_Os05g35650	brown
Os05g0434000	LOC_Os05g35850	brown
Os05g0436100	LOC_Os05g36050	brown
Os05g0437401	LOC_Os05g36140	brown
Os05g0441400	LOC_Os05g36990	brown
Os05g0441400	LOC_Os05g36990	brown
Os05g0446000	LOC_Os05g37350	brown
Os05g0453500	LOC_Os05g37950	brown
Os05g0460700	LOC_Os05g38580	brown
Os05g0477600	LOC_Os05g39990	brown
Os05g0480400	LOC_Os05g40200	brown
Os05g0482700	LOC_Os05g40420	brown
Os05g0490400	LOC_Os05g41150	brown
Os05g0491000	LOC_Os05g41200	brown
Os05g0491900	LOC_Os05g41270	brown
Os05g0494600	LOC_Os05g41490	brown
Os05g0497200	LOC_Os05g41760	brown
Os05g0496200	LOC_Os05g41640	brown
Os05g0496200	LOC_Os05g41640	brown
Os05g0498700	LOC_Os05g41930	brown
Os05g0500900	LOC_Os05g42150	brown
Os05g0509400	LOC_Os05g43380	brown
Os05g0513900	LOC_Os05g43830	brown
Os05g0517500	LOC_Os05g44130	brown
Os05g0519300	LOC_Os05g44300	brown
Os05g0522700	LOC_Os05g44780	brown
Os05g0522700	LOC_Os05g44780	brown
Os05g0526400	LOC_Os05g45050	brown
Os05g0527400	Os05g0527400	brown
Os05g0527400	Os05g0527400	brown
Os05g0530500	LOC_Os05g45420	brown
Os05g0536800	LOC_Os05g45990	brown
Os05g0539400	LOC_Os05g46200	brown
Os05g0540900	LOC_Os05g46340	brown
Os05g0542200	LOC_Os05g46460	brown
Os05g0542300	LOC_Os05g46470	brown
Os05g0542300	LOC_Os05g46470	brown
Os05g0545300	LOC_Os05g46750	brown
Os05g0549100	LOC_Os05g47560	brown
Os05g0552500	LOC_Os05g47930	brown
Os05g0552800	LOC_Os05g47960	brown
Os05g0557700	LOC_Os05g48390	brown
Os05g0560500	LOC_Os05g48680	brown
Os05g0562800	LOC_Os05g48840	brown
Os05g0566500	LOC_Os05g49150	brown
Os05g0566500	LOC_Os05g49150	brown
Os05g0572000	LOC_Os05g49700	brown
Os05g0573000	LOC_Os05g49750	brown
Os05g0574400	LOC_Os05g49880	brown
Os05g0577700	LOC_Os05g50190	brown
Os05g0578600	LOC_Os05g50260	brown
Os05g0578600	LOC_Os05g50260	brown
Os05g0578600	LOC_Os05g50260	brown
Os05g0581900	LOC_Os05g50490	brown
Os05g0583900	Os05g0583900	brown
Os05g0584400	LOC_Os05g50730	brown
Os05g0587300	LOC_Os05g50990	brown
Os05g0587300	LOC_Os05g50990	brown
Os05g0595200	LOC_Os05g51680	brown
Os06g0103200	LOC_Os06g01350	brown
Os06g0103200	LOC_Os06g01350	brown
Os06g0105500	LOC_Os06g01640	brown
Os06g0111200	LOC_Os06g02110	brown
Os06g0126500	LOC_Os06g03640	brown
Os06g0127100	LOC_Os06g03670	brown
Os06g0128700	LOC_Os06g03800	brown
Os06g0130100	LOC_Os06g03970	brown
Os06g0136500	LOC_Os06g04500	brown
Os06g0136700	LOC_Os06g04520	brown
Os06g0142000	LOC_Os06g04970	brown
Os06g0148200	LOC_Os06g05550	brown
Os06g0149400	LOC_Os06g05660	brown
Os06g0153200	LOC_Os06g05980	brown
Os06g0152000	LOC_Os06g05870	brown
Os06g0156700	LOC_Os06g06260	brown
Os06g0163200	LOC_Os06g06770	brown
Os06g0163300	LOC_Os06g06780	brown
Os06g0163400	LOC_Os06g06790	brown
Os06g0167600	LOC_Os06g07140	brown
Os06g0172200	LOC_Os06g07560	brown
Os06g0174350	LOC_Os06g07770	brown
Os06g0174350	LOC_Os06g07770	brown
Os06g0175800	LOC_Os06g07860	brown
Os06g0176000	LOC_Os06g07878	brown
Os06g0178900	LOC_Os06g08080	brown
Os06g0181100	LOC_Os06g08280	brown
[truncated: 3,134 more rows]

## Sheet: Sheet2
LOC_Os01g01312	Os01g0102800	brown
LOC_Os01g01420	Os01g0104100	brown
LOC_Os01g02020	Os01g0110400	brown
LOC_Os01g02890	Os01g0118300	brown
LOC_Os01g03270	Os01g0123500	brown
LOC_Os01g03270	Os01g0123500	brown
LOC_Os01g03490	Os01g0125600	brown
LOC_Os01g03510	Os01g0125800	brown
LOC_Os01g03680	Os01g0127600	brown
LOC_Os01g03690	Os01g0127700	brown
LOC_Os01g03950	Os01g0130400	brown
LOC_Os01g04010	Os01g0131300	brown
LOC_Os01g04030	Os01g0131800	brown
LOC_Os01g04030	Os01g0131800	brown
LOC_Os01g04590	Os01g0138500	brown
LOC_Os01g04720	Os01g0140400	brown
LOC_Os01g04950	Os01g0142800	brown
LOC_Os01g05430	Os01g0147300	brown
LOC_Os01g05560	Os01g0148700	brown
LOC_Os01g05694	Os01g0150200	brown
LOC_Os01g06640	Os01g0159800	brown
LOC_Os01g07250	Os01g0166700	brown
LOC_Os01g08140	Os01g0176400	brown
LOC_Os01g08340	Os01g0178700	brown
LOC_Os01g09020	Os01g0185400	brown
LOC_Os01g09300	Os01g0188100	brown
LOC_Os01g09570	Os01g0191700	brown
LOC_Os01g10850	Os01g0205900	brown
LOC_Os01g10880	Os01g0206600	brown
LOC_Os01g10970	Os01g0207700	brown
LOC_Os01g11210	Os01g0210300	brown
LOC_Os01g11414	Os01g0212400	brown
LOC_Os01g11600	Os01g0214500	brown
LOC_Os01g11650	Os01g0214800	brown
LOC_Os01g11920	Os01g0218200	brown
LOC_Os01g12470	Os01g0224400	brown
LOC_Os01g12530	Os01g0225100	brown
LOC_Os01g12530	Os01g0225100	brown
LOC_Os01g12650	Os01g0226300	brown
LOC_Os01g12860	Os01g0229000	brown
LOC_Os01g13030	Os01g0231000	brown
LOC_Os01g13030	Os01g0231000	brown
LOC_Os01g13420	Os01g0235300	brown
LOC_Os01g13530	Os01g0236400	brown
LOC_Os01g13690	Os01g0238500	brown
LOC_Os01g13800	Os01g0239700	brown
LOC_Os01g14550	Os01g0248300	brown
LOC_Os01g14630	Os01g0248701	brown
LOC_Os01g14790	Os01g0250600	brown
LOC_Os01g14810	Os01g0250900	brown
Os08g0252001	Os08g0252001	brown
LOC_Os01g15610	Os01g0260800	brown
LOC_Os01g15660	Os01g0261500	brown
LOC_Os01g15790	Os01g0262700	brown
LOC_Os01g15790	Os01g0262700	brown
LOC_Os01g16770	Os01g0274500	brown
LOC_Os01g17390	Os01g0281000	brown
LOC_Os01g18360	Os01g0286900	brown
LOC_Os01g19170	Os01g0296200	brown
LOC_Os01g19400	Os01g0299400	brown
LOC_Os01g19760	Os01g0303200	brown
LOC_Os01g19940	Os01g0305200	brown
LOC_Os01g20030	Os01g0306400	brown
LOC_Os01g20780	Os01g0309100	brown
LOC_Os01g21630	Os01g0319000	brown
LOC_Os01g21630	Os01g0319000	brown
LOC_Os01g21860	Os01g0321800	brown
LOC_Os01g22780	Os01g0331100	brown
LOC_Os01g22900	Os01g0332100	brown
LOC_Os01g23610	Os01g0337900	brown
LOC_Os01g23610	Os01g0337900	brown
LOC_Os01g24470	Os01g0347000	brown
LOC_Os01g25100	Os01g0353400	brown
LOC_Os01g26130	Os01g0363500	brown
LOC_Os01g27990	Os01g0377700	brown
LOC_Os01g32364	Os01g0508000	brown
LOC_Os01g32920	Os01g0512700	brown
LOC_Os01g33080	Os01g0514600	brown
LOC_Os09g06970	Os09g0244900	brown
LOC_Os01g34700	Os01g0531500	brown
LOC_Os01g36240	Os01g0543100	brown
LOC_Os01g36294	Os01g0543600	brown
LOC_Os01g37000	Os01g0550800	brown
LOC_Os01g37832	Os01g0559000	brown
LOC_Os01g37910	Os01g0559600	brown
LOC_Os01g37950	Os01g0559900	brown
LOC_Os01g39010	Os01g0571200	brown
LOC_Os01g39810	Os01g0580100	brown
LOC_Os01g40260	Os01g0584900	brown
LOC_Os01g40620	Os01g0588800	brown
LOC_Os01g40990	Os01g0593000	brown
LOC_Os01g41050	Os01g0593700	brown
LOC_Os01g41510	Os01g0598200	brown
LOC_Os01g42200	Os01g0607000	brown
LOC_Os01g42280	Os01g0607800	brown
LOC_Os01g42730	Os01g0612900	brown
LOC_Os01g42770	Os01g0613300	brown
LOC_Os01g43580	Os01g0625200	brown
LOC_Os01g43870	Os01g0629400	brown
LOC_Os01g44090	Os01g0631500	brown
LOC_Os01g45350	Os01g0640600	brown
LOC_Os01g45390	Os01g0641100	brown
LOC_Os01g45550	Os01g0643300	brown
LOC_Os01g45960	Os01g0647700	brown
LOC_Os01g46169	Os01g0650200	brown
LOC_Os01g46290	Os01g0651800	brown
LOC_Os01g46340	Os01g0652000	brown
LOC_Os01g46760	Os01g0656200	brown
LOC_Os01g46850	Os01g0657000	brown
LOC_Os01g47400	Os01g0663300	brown
LOC_Os01g47460	Os01g0664100	brown
LOC_Os01g47550	Os01g0665400	brown
LOC_Os01g48250	Os01g0673300	brown
LOC_Os01g48540	Os01g0677000	brown
LOC_Os01g49160	Os01g0685400	brown
LOC_Os01g50750	Os01g0703300	brown
LOC_Os01g50820	Os01g0704100	brown
LOC_Os01g50940	Os01g0705700	brown
LOC_Os01g51200	Os01g0708400	brown
LOC_Os01g51430	Os01g0711600	brown
Os01g0715200	Os01g0715200	brown
LOC_Os01g51890	Os01g0716800	brown
LOC_Os01g52130	Os01g0719300	brown
LOC_Os01g52770	Os01g0728100	brown
LOC_Os01g52920	Os01g0729900	brown
LOC_Os01g53294	Os01g0734200	brown
LOC_Os01g53710	Os01g0739200	brown
LOC_Os01g53720	Os01g0739400	brown
LOC_Os01g53980	Os01g0743100	brown
LOC_Os01g54080	Os01g0744000	brown
LOC_Os01g54370	Os01g0747500	brown
LOC_Os01g55000	Os01g0753800	brown
LOC_Os01g55220	Os01g0756900	brown
LOC_Os01g55410	Os01g0758900	brown
LOC_Os01g55500	Os01g0759900	brown
LOC_Os01g55780	Os01g0763600	brown
LOC_Os01g56300	Os01g0769000	brown
LOC_Os01g56320	Os01g0769200	brown
LOC_Os01g56560	Os01g0772400	brown
LOC_Os01g57210	Os01g0780400	brown
LOC_Os01g57220	Os01g0780500	brown
LOC_Os01g57260	Os01g0781000	brown
LOC_Os01g57770	Os01g0787600	brown
LOC_Os01g57840	Os01g0788200	brown
LOC_Os01g58550	Os01g0799500	brown
LOC_Os01g58790	Os01g0802100	brown
LOC_Os01g59340	Os01g0807900	brown
LOC_Os01g59520	Os01g0810200	brown
LOC_Os01g59600	Os01g0811100	brown
LOC_Os01g59690	Os01g0812200	brown
LOC_Os01g59870	Os01g0814100	brown
LOC_Os01g60230	Os01g0818000	brown
LOC_Os01g60640	Os01g0821600	brown
LOC_Os01g60770	Os01g0823100	brown
LOC_Os01g61230	Os01g0828100	brown
LOC_Os01g61350	Os01g0829400	brown
LOC_Os01g61380	Os01g0829800	brown
LOC_Os01g61610	Os01g0832600	brown
LOC_Os01g61620	Os01g0832900	brown
LOC_Os01g62605	Os01g0844200	brown
LOC_Os01g62660	Os01g0844900	brown
LOC_Os01g62860	Os01g0847600	brown
LOC_Os01g62870	Os01g0847700	brown
LOC_Os01g47070	Os01g0660200	brown
LOC_Os01g63260	Os01g0851600	brown
LOC_Os01g63444	Os01g0853600	brown
LOC_Os01g63470	Os01g0853800	brown
LOC_Os01g63480	Os01g0854000	brown
LOC_Os01g63620	Os01g0855200	brown
LOC_Os01g63950	Os01g0858700	brown
LOC_Os01g64100	Os01g0860400	brown
LOC_Os01g64110	Os01g0860500	brown
LOC_Os01g64250	Os01g0861700	brown
LOC_Os01g64310	Os01g0862800	brown
LOC_Os01g64310	Os01g0862800	brown
LOC_Os01g64360	Os01g0863300	brown
Os01g0863500	Os01g0863500	brown
LOC_Os01g65070	Os01g0871100	brown
LOC_Os01g65110	Os01g0871600	brown
LOC_Os01g65460	Os01g0875500	brown
LOC_Os01g65650	Os01g0878300	brown
LOC_Os01g66560	Os01g0889000	brown
LOC_Os01g66740	Os01g0891500	brown
LOC_Os01g67040	Os01g0895500	brown
LOC_Os01g67220	Os01g0897600	brown
LOC_Os01g67310	Os01g0898500	brown
LOC_Os01g67430	Os01g0900400	brown
LOC_Os01g67950	Os01g0907200	brown
Os01g0909900	Os01g0909900	brown
LOC_Os01g68324	Os01g0911200	brown
LOC_Os01g68598	Os01g0914400	brown
LOC_Os01g68630	Os01g0914800	brown
LOC_Os01g68830	Os01g0917200	brown
LOC_Os01g70270	Os01g0927600	brown
LOC_Os01g70330	Os01g0928300	brown
LOC_Os01g71190	Os01g0938100	brown
LOC_Os01g71280	Os01g0939600	brown
LOC_Os01g71300	Os01g0939700	brown
LOC_Os01g71860	Os01g0947000	brown
LOC_Os01g72360	Os01g0952900	brown
LOC_Os01g72820	Os01g0958400	brown
LOC_Os01g72960	Os01g0960000	brown
LOC_Os01g72970	Os01g0960200	brown
LOC_Os01g73110	Os01g0962100	brown
LOC_Os01g73270	Os01g0963800	brown
LOC_Os01g73770	Os01g0968800	brown
LOC_Os01g73990	Os01g0971500	brown
LOC_Os01g74152	Os01g0973000	brown
LOC_Os01g74280	Os01g0974000	brown
Os01g0974100	Os01g0974100	brown
LOC_Os01g74570	Os01g0977100	brown
Os01g0102950	Os01g0102950	brown
Os01g0107300	Os01g0107300	brown
LOC_Os01g01970	Os01g0109750	brown
LOC_Os01g02180	Os01g0112300	brown
LOC_Os01g02410	Os01g0114400	brown
LOC_Os01g03110	Os01g0121300	brown
LOC_Os01g03310	Os01g0123900	brown
LOC_Os01g03320	Os01g0124000	brown
LOC_Os01g03340	Os01g0124200	brown
LOC_Os01g03650	Os01g0127300	brown
LOC_Os01g04040	Os01g0131900	brown
LOC_Os01g04330	Os01g0135700	brown
LOC_Os01g04409	Os01g0136400	brown
LOC_Os01g04630	Os01g0138900	brown
LOC_Os01g04650	Os01g0139200	brown
LOC_Os01g05540	Os01g0148500	brown
LOC_Os01g05650	Os01g0149800	brown
LOC_Os01g05670	Os01g0150000	brown
LOC_Os01g05670	Os01g0150000	brown
LOC_Os01g05670	Os01g0150000	brown
Os01g0152700	Os01g0152700	brown
LOC_Os01g06320	Os01g0156000	brown
LOC_Os01g06580	Os01g0159200	brown
LOC_Os01g07480	Os01g0169400	brown
LOC_Os01g08260	Os01g0177900	brown
LOC_Os01g08460	Os01g0179800	brown
LOC_Os01g08470	Os01g0180000	brown
LOC_Os01g08510	Os01g0180300	brown
LOC_Os01g09420	Os01g0189800	brown
LOC_Os01g09590	Os01g0191900	brown
LOC_Os01g09670	Os01g0192600	brown
Os01g0196400	Os01g0196400	brown
Os01g0198100	Os01g0198100	brown
LOC_Os01g10950	Os01g0207400	brown
LOC_Os01g11120	Os01g0209400	brown
LOC_Os01g11160	Os01g0209800	brown
LOC_Os01g11240	Os01g0210600	brown
LOC_Os01g12260	Os01g0222500	brown
LOC_Os01g12660	Os01g0226400	brown
LOC_Os01g13610	Os01g0237500	brown
Os01g0240900	Os01g0240900	brown
LOC_Os01g14050	Os01g0242600	brown
LOC_Os01g14140	Os01g0243700	brown
LOC_Os01g62750	Os01g0846000	brown
LOC_Os01g14850	Os01g0251400	brown
LOC_Os01g15270	Os01g0256500	brown
LOC_Os01g15300	Os01g0256800	brown
Os01g0263900	Os01g0263900	brown
LOC_Os01g16030	Os01g0265100	brown
LOC_Os01g16152	Os01g0266600	brown
LOC_Os01g16240	Os01g0267900	brown
LOC_Os01g16350	Os01g0269000	brown
LOC_Os01g17214	Os01g0279400	brown
LOC_Os12g43720	Os12g0633600	brown
LOC_Os01g19020	Os01g0294700	brown
LOC_Os01g19130	Os01g0295700	brown
LOC_Os01g19450	Os01g0300200	brown
LOC_Os01g19610	Os01g0301900	brown
LOC_Os01g20860	Os01g0310100	brown
LOC_Os01g20980	Os01g0311800	brown
LOC_Os01g20980	Os01g0311800	brown
LOC_Os01g21250	Os01g0314800	brown
Os01g0323400	Os01g0323400	brown
LOC_Os01g22380	Os01g0327500	brown
LOC_Os01g22990	Os01g0332900	brown
LOC_Os01g25320	Os01g0355500	brown
LOC_Os01g25820	Os01g0360200	brown
Os01g0363550	Os01g0363550	brown
Os01g0363550	Os01g0363550	brown
LOC_Os01g26970	Os01g0367400	brown
LOC_Os01g27210	Os01g0369700	brown
LOC_Os01g27360	Os01g0371200	brown
LOC_Os01g27730	Os01g0375000	brown
LOC_Os01g28030	Os01g0378100	brown
Os01g0500550	Os01g0500550	brown
LOC_Os01g33420	Os01g0518500	brown
LOC_Os01g33420	Os01g0518500	brown
LOC_Os01g34630	Os01g0530500	brown
LOC_Os01g34630	Os01g0530500	brown
LOC_Os01g34790	Os01g0532300	brown
LOC_Os01g34920	Os01g0533400	brown
Os01g0536600	Os01g0536600	brown
LOC_Os01g36620	Os01g0546800	brown
LOC_Os01g36870	Os01g0549500	brown
LOC_Os01g53450	Os01g0736400	brown
LOC_Os01g37600	Os01g0556800	brown
LOC_Os01g38680	Os01g0567600	brown
LOC_Os01g38980	Os01g0570800	brown
LOC_Os01g39630	Os01g0578000	brown
LOC_Os01g40050	Os01g0582400	brown
LOC_Os01g40580	Os01g0588400	brown
LOC_Os01g40630	Os01g0588900	brown
LOC_Os01g41770	Os01g0601675	brown
LOC_Os01g41810	Os01g0602400	brown
LOC_Os01g42294	Os01g0607900	brown
LOC_Os01g43680	Os01g0626900	brown
LOC_Os01g43680	Os01g0626900	brown
LOC_Os01g44140	Os01g0632000	brown
LOC_Os01g44310	Os01g0634300	brown
LOC_Os01g44340	Os01g0634600	brown
LOC_Os01g45200	Os01g0639200	brown
LOC_Os01g45570	Os01g0643600	brown
LOC_Os01g45860	Os01g0646300	brown
LOC_Os01g45990	Os01g0648000	brown
LOC_Os01g46400	Os01g0652800	brown
LOC_Os01g46970	Os01g0658900	brown
LOC_Os01g47180	Os01g0660800	brown
LOC_Os01g47410	Os01g0663400	brown
Os01g0666700	Os01g0666700	brown
LOC_Os01g47760	Os01g0667900	brown
LOC_Os01g48220	Os01g0672800	brown
LOC_Os01g48320	Os01g0674000	brown
LOC_Os01g48330	Os01g0674100	brown
LOC_Os01g48680	Os01g0678500	brown
LOC_Os01g50350	Os01g0698800	brown
LOC_Os01g50410	Os01g0699500	brown
LOC_Os01g50420	Os01g0699600	brown
LOC_Os01g50616	Os01g0701900	brown
LOC_Os01g51360	Os01g0710700	brown
LOC_Os01g51620	Os01g0713800	brown
LOC_Os01g51700	Os01g0714900	brown
LOC_Os01g51840	Os01g0716200	brown
LOC_Os01g52110	Os01g0719100	brown
LOC_Os01g52780	Os01g0728250	brown
LOC_Os01g52780	Os01g0728250	brown
LOC_Os01g52980	Os01g0730200	brown
LOC_Os01g53500	Os01g0736600	brown
LOC_Os01g53700	Os01g0739000	brown
LOC_Os01g53840	Os01g0741200	brown
LOC_Os01g53930	Os01g0742500	brown
LOC_Os01g54300	Os01g0746700	brown
LOC_Os01g54380	Os01g0747600	brown
LOC_Os01g54990	Os01g0753500	brown
LOC_Os01g54990	Os01g0753500	brown
LOC_Os01g55160	Os01g0756300	brown
LOC_Os01g55270	Os01g0757500	brown
LOC_Os01g55370	Os01g0758500	brown
LOC_Os01g55830	Os01g0764000	brown
LOC_Os01g55870	Os01g0764400	brown
LOC_Os01g55880	Os01g0764500	brown
LOC_Os01g56130	Os01g0766900	brown
LOC_Os01g56510	Os01g0771900	brown
LOC_Os01g56620	Os01g0773000	brown
LOC_Os01g56810	Os01g0775400	brown
LOC_Os01g57240	Os01g0780800	brown
LOC_Os01g57350	Os01g0782200	brown
Os01g0782700	Os01g0782700	brown
LOC_Os01g57420	Os01g0783200	brown
LOC_Os01g57650	Os01g0785900	brown
LOC_Os01g57930	Os01g0789100	brown
LOC_Os01g58140	Os01g0793900	brown
LOC_Os01g58800	Os01g0802200	brown
LOC_Os01g59130	Os01g0805700	brown
LOC_Os01g59160	Os01g0806000	brown
LOC_Os01g59320	Os01g0807800	brown
LOC_Os01g59970	Os01g0815400	brown
LOC_Os01g60650	Os01g0821700	brown
LOC_Os01g60740	Os01g0822900	brown
LOC_Os01g62620	Os01g0844400	brown
LOC_Os01g62620	Os01g0844400	brown
LOC_Os01g62920	Os01g0848400	brown
LOC_Os01g62945	Os01g0848550	brown
LOC_Os01g62945	Os01g0848550	brown
LOC_Os01g47080	Os01g0660300	brown
LOC_Os01g63270	Os01g0851700	brown
LOC_Os01g63460	Os01g0853700	brown
LOC_Os01g65790	Os01g0880300	brown
LOC_Os01g65800	Os01g0880400	brown
LOC_Os01g65920	Os01g0881900	brown
LOC_Os01g66110	Os01g0883900	brown
LOC_Os01g66110	Os01g0883900	brown
LOC_Os01g66200	Os01g0885300	brown
LOC_Os01g66330	Os01g0886600	brown
LOC_Os01g66420	Os01g0887700	brown
LOC_Os01g66700	Os01g0891000	brown
LOC_Os01g66840	Os01g0892500	brown
LOC_Os01g66940	Os01g0894300	brown
LOC_Os01g67190	Os01g0897300	brown
LOC_Os01g67240	Os01g0897700	brown
LOC_Os01g67490	Os01g0900900	brown
LOC_Os01g67500	Os01g0901000	brown
LOC_Os01g67580	Os01g0902100	brown
LOC_Os01g67770	Os01g0904700	brown
LOC_Os01g67870	Os01g0906000	brown
LOC_Os01g68570	Os01g0914000	brown
LOC_Os01g68650	Os01g0915000	brown
LOC_Os01g69020	Os01g0919200	brown
LOC_Os01g69030	Os01g0919400	brown
LOC_Os01g69270	Os01g0921800	brown
LOC_Os01g70580	Os01g0931400	brown
LOC_Os01g70740	Os01g0933600	brown
LOC_Os01g71256	Os01g0939300	brown
LOC_Os01g72510	Os01g0954900	brown
LOC_Os01g72510	Os01g0954900	brown
LOC_Os01g73005	Os01g0960600	brown
LOC_Os01g73790	Os01g0969100	brown
LOC_Os01g73790	Os01g0969100	brown
LOC_Os01g73910	Os01g0970700	brown
LOC_Os01g74610	Os01g0977600	brown
Os11g0695850	Os11g0695850	brown
LOC_Os09g33800	Os09g0512900	brown
LOC_Os10g05980	Os10g0150600	brown
LOC_Os10g05980	Os10g0150600	brown
LOC_Os10g05980	Os10g0150600	brown
LOC_Os10g06760	Os10g0155800	brown
LOC_Os10g07080	Os10g0158700	brown
LOC_Os10g07480	Os10g0162400	brown
LOC_Os10g08474	Os10g0166600	brown
LOC_Os10g09930	Os10g0178200	brown
LOC_Os10g13830	Os10g0205500	brown
Os10g0207100	Os10g0207100	brown
LOC_Os10g16974	Os10g0317900	brown
Os10g0322200	Os10g0322200	brown
LOC_Os10g17660	Os10g0323600	brown
Os10g0336600	Os10g0336600	brown
LOC_Os10g21460	Os10g0358600	brown
Os10g0360933	Os10g0360933	brown
LOC_Os10g21890	Os10g0363100	brown
LOC_Os10g24070	Os10g0382300	brown
LOC_Os10g25140	Os10g0390600	brown
LOC_Os10g25487	Os10g0394400	brown
LOC_Os10g26010	Os10g0399700	brown
LOC_Os10g26500	Os10g0404900	brown
LOC_Os10g28020	Os10g0415600	brown
LOC_Os10g28050	Os10g0416100	brown
LOC_Os10g28050	Os10g0416100	brown
LOC_Os10g28320	Os10g0419100	brown
LOC_Os10g28760	Os10g0423300	brown
Os10g0427800	Os10g0427800	brown
Os10g0427800	Os10g0427800	brown
LOC_Os10g30156	Os10g0437600	brown
LOC_Os10g31950	Os10g0457600	brown
LOC_Os10g32690	Os10g0463900	brown
LOC_Os10g33370	Os10g0472900	brown
LOC_Os10g33800	Os10g0478200	brown
LOC_Os10g34820	Os10g0489900	brown
LOC_Os10g35180	Os10g0494300	brown
LOC_Os10g35210	Os10g0494950	brown
LOC_Os10g35460	Os10g0497700	brown
LOC_Os10g35540	Os10g0498500	brown
LOC_Os10g35630	Os10g0499400	brown
Os10g0500000	Os10g0500000	brown
LOC_Os10g36060	Os10g0504600	brown
LOC_Os10g36550	Os10g0509100	brown
LOC_Os10g36650	Os10g0510000	brown
LOC_Os10g36650	Os10g0510000	brown
LOC_Os10g36980	Os10g0513900	brown
LOC_Os10g37110	Os10g0515200	brown
LOC_Os10g37180	Os10g0516100	brown
LOC_Os10g37210	Os10g0516300	brown
LOC_Os10g38360	Os10g0527800	brown
LOC_Os10g38850	Os10g0532100	brown
LOC_Os10g38880	Os10g0532600	brown
LOC_Os10g39120	Os10g0536000	brown
LOC_Os10g39540	Os10g0541200	brown
LOC_Os10g39660	Os10g0542700	brown
LOC_Os10g39900	Os10g0546200	brown
LOC_Os10g40090	Os10g0548600	brown
LOC_Os10g40360	Os10g0550900	brown
LOC_Os10g40920	Os10g0558600	brown
LOC_Os10g41190	Os10g0561300	brown
LOC_Os10g41970	Os10g0569300	brown
LOC_Os10g41980	Os10g0569400	brown
LOC_Os10g42100	Os10g0571200	brown
LOC_Os10g42620	Os10g0576900	brown
LOC_Os10g01480	Os10g0103800	brown
LOC_Os10g01550	Os10g0104700	brown
LOC_Os10g02220	Os10g0110800	brown
LOC_Os10g02360	Os10g0112700	brown
LOC_Os10g02770	Os10g0117000	brown
LOC_Os10g03850	Os10g0127900	brown
LOC_Os10g05530	Os10g0145100	brown
LOC_Os10g06720	Os10g0155500	brown
Os10g0158100	Os10g0158100	brown
LOC_Os10g08550	Os10g0167300	brown
LOC_Os10g09870	Os10g0177400	brown
LOC_Os10g10360	Os10g0183000	brown
LOC_Os10g10360	Os10g0183000	brown
LOC_Os10g14920	Os10g0210500	brown
LOC_Os10g17680	Os10g0323900	brown
LOC_Os10g17690	Os10g0324100	brown
Os10g0362150	Os10g0362150	brown
LOC_Os10g23310	Os10g0379100	brown
LOC_Os10g23120	Os10g0377800	brown
LOC_Os10g24100	Os10g0382600	brown
LOC_Os10g25010	Os10g0389000	brown
LOC_Os10g25780	Os10g0397400	brown
LOC_Os10g26070	Os10g0400250	brown
LOC_Os10g26570	Os10g0405600	brown
LOC_Os10g26620	Os10g0406300	brown
LOC_Os10g28240	Os10g0418100	brown
LOC_Os10g28340	Os10g0419300	brown
LOC_Os10g28370	Os10g0419600	brown
LOC_Os10g29470	Os10g0430200	brown
LOC_Os10g30620	Os10g0443000	brown
LOC_Os10g31830	Os10g0456600	brown
LOC_Os10g31940	Os10g0457500	brown
LOC_Os10g32110	Os10g0459300	brown
Os10g0461600	Os10g0461600	brown
LOC_Os10g32470	Os10g0462300	brown
LOC_Os10g33250	Os10g0471100	brown
LOC_Os10g34170	Os10g0482900	brown
LOC_Os10g34200	Os10g0483100	brown
LOC_Os10g34810	Os10g0489800	brown
LOC_Os10g35020	Os10g0492200	brown
LOC_Os10g35060	Os10g0492800	brown
LOC_Os01g48300	Os01g0673800	brown
LOC_Os10g35870	Os10g0502600	brown
LOC_Os10g36350	Os10g0507600	brown
LOC_Os10g36710	Os10g0510700	brown
LOC_Os10g36880	Os10g0512800	brown
LOC_Os10g37060	Os10g0514600	brown
LOC_Os10g37230	Os10g0516400	brown
LOC_Os10g37260	Os10g0516600	brown
LOC_Os10g37420	Os10g0518200	brown
LOC_Os10g37660	Os10g0521000	brown
LOC_Os10g37980	Os10g0523700	brown
LOC_Os10g38920	Os10g0533150	brown
LOC_Os10g39010	Os10g0534500	brown
LOC_Os10g39030	Os10g0534900	brown
Os08g0252001	Os08g0252001	brown
LOC_Os10g40290	Os10g0550500	brown
LOC_Os10g40440	Os10g0551900	brown
LOC_Os10g40830	Os10g0557900	brown
LOC_Os10g41040	Os10g0559800	brown
LOC_Os10g41260	Os10g0562100	brown
LOC_Os10g41550	Os10g0565200	brown
LOC_Os11g01790	Os11g0109000	brown
LOC_Os11g02330	Os11g0114900	brown
LOC_Os12g02300	Os12g0114800	brown
Os11g0115466	Os11g0115466	brown
LOC_Os11g02660	Os11g0119100	brown
LOC_Os11g03230	Os11g0125900	brown
LOC_Os12g02980	Os12g0123500	brown
LOC_Os11g03370	Os11g0127600	brown
LOC_Os11g03910	Os11g0133800	brown
LOC_Os11g03970	Os11g0134300	brown
LOC_Os12g03960	Os12g0133400	brown
LOC_Os11g04670	Os11g0142500	brown
Os11g0154800	Os11g0154800	brown
LOC_Os11g06410	Os11g0163500	brown
LOC_Os11g06570	Os11g0165700	brown
LOC_Os11g06390	Os11g0163100	brown
LOC_Os11g07060	Os11g0171800	brown
LOC_Os11g07912	Os11g0181400	brown
LOC_Os11g07922	Os11g0181700	brown
LOC_Os11g10040	Os11g0206600	brown
LOC_Os11g10590	Os11g0211800	brown
LOC_Os11g12410	Os11g0230400	brown
LOC_Os11g12480	Os11g0231600	brown
LOC_Os11g13810	Os11g0242100	brown
LOC_Os11g16430	Os11g0265600	brown
LOC_Os03g41060	Os03g0607200	brown
Os11g0308601	Os11g0308601	brown
LOC_Os11g24060	Os11g0427700	brown
LOC_Os11g24484	Os11g0432600	brown
LOC_Os11g27329	Os11g0461000	brown
LOC_Os11g29340	Os11g0483600	brown
LOC_Os11g30430	Os11g0497350	brown
LOC_Os11g30500	Os11g0498600	brown
LOC_Os11g30810	Os11g0503900	brown
LOC_Os11g32100	Os11g0523700	brown
LOC_Os11g32270	Os11g0525700	brown
LOC_Os11g34690	Os11g0549605	brown
LOC_Os11g34920	Os11g0550500	brown
LOC_Os11g35330	Os11g0557500	brown
LOC_Os11g35450	Os11g0558900	brown
LOC_Os11g36440	Os11g0572700	brown
LOC_Os11g37330	Os11g0583200	brown
LOC_Os11g38870	Os11g0601700	brown
LOC_Os11g38780	Os11g0600500	brown
LOC_Os11g37980	Os11g0592300	brown
LOC_Os11g37660	Os11g0587100	brown
LOC_Os11g41210	Os11g0630300	brown
LOC_Os11g41650	Os11g0634800	brown
LOC_Os11g40610	Os11g0621500	brown
LOC_Os11g43600	Os11g0657100	brown
LOC_Os11g44950	Os11g0673200	brown
LOC_Os11g47680	Os11g0703100	brown
LOC_Os11g47760	Os11g0703900	brown
LOC_Os11g01530	Os11g0106700	brown
LOC_Os11g02460	Os11g0116500	brown
LOC_Os11g02600	Os11g0118200	brown
LOC_Os12g02720	Os12g0120100	brown
LOC_Os11g03160	Os11g0124900	brown
LOC_Os11g03380	Os11g0127700	brown
LOC_Os11g03540	Os11g0129700	brown
LOC_Os11g04190	Os11g0137000	brown
LOC_Os11g04320	Os11g0138600	brown
LOC_Os11g05290	Os11g0150400	brown
LOC_Os11g05290	Os11g0150400	brown
LOC_Os11g05380	Os11g0151400	brown
LOC_Os11g05700	Os11g0155600	brown
LOC_Os11g06720	Os11g0167800	brown
LOC_Os11g07960	Os11g0182200	brown
LOC_Os11g07960	Os11g0182200	brown
LOC_Os11g09160	Os11g0197600	brown
LOC_Os11g10710	Os11g0213000	brown
LOC_Os11g10890	Os11g0215300	brown
LOC_Os11g11000	Os11g0216300	brown
LOC_Os11g11110	Os11g0218100	brown
LOC_Os11g12740	Os11g0235200	brown
LOC_Os11g12800	Os11g0236000	brown
LOC_Os11g13990	Os11g0244300	brown
LOC_Os11g14300	Os11g0248200	brown
LOC_Os11g14544	Os11g0251400	brown
LOC_Os11g17610	Os11g0276300	brown
LOC_Os11g24374	Os11g0431700	brown
LOC_Os11g26780	Os11g0454200	brown
LOC_Os11g26900	Os11g0456200	brown
LOC_Os11g26990	Os11g0458100	brown
LOC_Os11g26990	Os11g0458100	brown
LOC_Os11g28270	Os11g0472000	brown
LOC_Os11g31110	Os11g0507400	brown
LOC_Os11g31110	Os11g0507400	brown
LOC_Os11g31500	Os11g0514100	brown
LOC_Os11g33090	Os11g0536800	brown
LOC_Os11g34140	Os11g0544100	brown
LOC_Os11g34460	Os11g0547000	brown
LOC_Os11g35080	Os11g0552500	brown
LOC_Os11g35410	Os11g0558400	brown
Os11g0580100	Os11g0580100	brown
LOC_Os11g37270	Os11g0582400	brown
Os11g0602501	Os11g0602501	brown
LOC_Os11g38810	Os11g0600900	brown
LOC_Os11g38620	Os11g0598900	brown
LOC_Os11g37740	Os11g0588400	brown
LOC_Os11g41820	Os11g0636900	brown
LOC_Os11g41990	Os11g0638900	brown
LOC_Os11g40510	Os11g0620100	brown
LOC_Os11g40590	Os11g0621300	brown
LOC_Os11g43640	Os11g0657400	brown
Os11g0668200	Os11g0668200	brown
LOC_Os11g44560	Os11g0667700	brown
LOC_Os11g45990	Os11g0687100	brown
LOC_Os11g45990	Os11g0687100	brown
LOC_Os11g47600	Os11g0702100	brown
LOC_Os11g48030	Os11g0707700	brown
LOC_Os12g01560	Os12g0106300	brown
LOC_Os12g01770	Os12g0108600	brown
LOC_Os12g02290	Os12g0114500	brown
LOC_Os11g02350	Os11g0115100	brown
Os11g0115466	Os11g0115466	brown
LOC_Os12g03050	Os12g0123800	brown
LOC_Os12g03750	Os12g0131500	brown
LOC_Os12g04500	Os12g0139400	brown
LOC_Os12g04690	Os12g0141000	brown
LOC_Os12g05040	Os12g0144600	brown
Os12g0145632	Os12g0145632	brown
LOC_Os12g06010	Os12g0156200	brown
LOC_Os12g06020	Os12g0156400	brown
LOC_Os12g07020	Os12g0168000	brown
LOC_Os12g07720	Os12g0176500	brown
LOC_Os12g08090	Os12g0181500	brown
LOC_Os12g08760	Os12g0189300	brown
LOC_Os12g08770	Os12g0189400	brown
LOC_Os12g08800	Os12g0189900	brown
LOC_Os12g09300	Os12g0194900	brown
LOC_Os12g10700	Os12g0209700	brown
LOC_Os12g12170	Os12g0223300	brown
LOC_Os12g12514	Os12g0226400	brown
LOC_Os12g12580	Os12g0226900	brown
LOC_Os12g13160	Os12g0233900	brown
Os01g0346501	Os01g0346501	brown
LOC_Os12g14440	Os12g0247700	brown
LOC_Os12g15420	Os12g0256300	brown
LOC_Os12g18880	Os12g0287200	brown
LOC_Os12g21710	Os12g0405200	brown
LOC_Os08g05290	Os08g0148300	brown
LOC_Os05g10210	Os05g0190500	brown
LOC_Os12g24650	Os12g0434400	brown
LOC_Os12g25690	Os12g0443500	brown
LOC_Os03g55870	Os03g0767900	brown
LOC_Os12g29560	Os12g0480000	brown
LOC_Os12g30180	Os12g0486900	brown
LOC_Os07g07410	Os07g0169600	brown
LOC_Os07g07420	Os07g0169700	brown
LOC_Os12g32620	Os12g0510900	brown
LOC_Os12g35550	Os12g0540700	brown
LOC_Os12g36270	Os12g0548800	brown
LOC_Os12g36680	Os12g0552800	brown
LOC_Os12g36680	Os12g0552800	brown
Os12g0560100	Os12g0560100	brown
LOC_Os12g37260	Os12g0559200	brown
LOC_Os12g37560	Os12g0562400	brown
LOC_Os12g37890	Os12g0566500	brown
Os12g0569100	Os12g0569100	brown
LOC_Os12g38270	Os12g0570700	brown
LOC_Os12g38380	Os12g0571900	brown
LOC_Os12g38490	Os12g0573200	brown
LOC_Os12g39110	Os12g0580700	brown
LOC_Os12g39120	Os12g0580900	brown
LOC_Os12g39320	Os12g0582800	brown
LOC_Os12g40180	Os12g0592900	brown
LOC_Os12g40510	Os12g0597000	brown
LOC_Os12g40590	Os12g0597800	brown
LOC_Os12g40770	Os12g0599900	brown
LOC_Os12g40880	Os12g0601200	brown
LOC_Os12g41250	Os12g0605800	brown
LOC_Os12g42230	Os12g0616900	brown
LOC_Os12g42876	Os12g0623900	brown
Os12g0633900	Os12g0633900	brown
LOC_Os12g43880	Os12g0635500	brown
LOC_Os12g44310	Os12g0640600	brown
LOC_Os12g01200	Os12g0102500	brown
LOC_Os12g01260	Os12g0103300	brown
LOC_Os12g01370	Os12g0104400	brown
LOC_Os12g01510	Os12g0105800	brown
LOC_Os12g01530	Os12g0106000	brown
LOC_Os12g02250	Os12g0114100	brown
LOC_Os12g02390	Os12g0116000	brown
Os12g0117250	Os12g0117250	brown
LOC_Os12g02720	Os12g0120100	brown
LOC_Os12g02760	Os12g0120500	brown
LOC_Os11g02190	Os11g0113200	brown
LOC_Os12g03100	Os12g0124400	brown
LOC_Os12g03200	Os12g0125500	brown
LOC_Os12g03230	Os12g0125800	brown
LOC_Os12g03260	Os12g0126000	brown
Os12g0128600	Os12g0128600	brown
LOC_Os12g03790	Os12g0131900	brown
LOC_Os12g04510	Os12g0139500	brown
LOC_Os12g04660	Os12g0140700	brown
LOC_Os12g04980	Os12g0143800	brown
Os12g0146300	Os12g0146300	brown
LOC_Os12g05420	Os12g0149900	brown
LOC_Os12g06080	Os12g0157000	brown
LOC_Os12g06220	Os12g0159000	brown
LOC_Os12g06670	Os12g0163800	brown
LOC_Os12g07150	Os12g0169000	brown
LOC_Os12g07160	Os12g0169100	brown
LOC_Os12g07820	Os12g0178100	brown
LOC_Os12g07880	Os12g0178700	brown
LOC_Os12g08070	Os12g0181300	brown
LOC_Os12g08090	Os12g0181500	brown
LOC_Os12g08170	Os12g0182200	brown
LOC_Os12g08700	Os12g0187800	brown
LOC_Os12g08810	Os12g0190000	brown
LOC_Os12g09580	Os12g0197500	brown
LOC_Os12g10750	Os12g0210500	brown
Os12g0236050	Os12g0236050	brown
LOC_Os12g13660	Os12g0239000	brown
LOC_Os12g18530	Os12g0283100	brown
LOC_Os12g18960	Os12g0288000	brown
LOC_Os12g19260	Os12g0289800	brown
Os12g0408800	Os12g0408800	brown
LOC_Os12g24250	Os12g0430000	brown
LOC_Os12g26880	Os12g0454600	brown
LOC_Os12g28270	Os12g0468600	brown
LOC_Os12g29580	Os12g0480200	brown
LOC_Os12g30550	Os12g0489300	brown
LOC_Os12g31350	Os12g0496900	brown
LOC_Os12g31860	Os12g0503000	brown
LOC_Os12g32610	Os12g0510750	brown
LOC_Os12g32760	Os12g0512100	brown
LOC_Os12g35590	Os12g0541200	brown
Os12g0548450	Os12g0548450	brown
Os12g0548450	Os12g0548450	brown
LOC_Os12g36240	Os12g0548700	brown
Os12g0553701	Os12g0553701	brown
LOC_Os12g36950	Os12g0556600	brown
LOC_Os12g37260	Os12g0559200	brown
LOC_Os12g37260	Os12g0559200	brown
LOC_Os12g38460	Os12g0572800	brown
LOC_Os12g38720	Os12g0576100	brown
LOC_Os12g38760	Os12g0576700	brown
Os12g0577900	Os12g0577900	brown
LOC_Os12g39860	Os12g0589100	brown
Os12g0589700	Os12g0589700	brown
LOC_Os12g40390	Os12g0595600	brown
LOC_Os12g40570	Os12g0597700	brown
LOC_Os12g40890	Os12g0601300	brown
LOC_Os12g41090	Os12g0603700	brown
LOC_Os12g41180	Os12g0604700	brown
LOC_Os12g41200	Os12g0605100	brown
LOC_Os12g41860	Os12g0612700	brown
LOC_Os12g41950	Os12g0613700	brown
LOC_Os12g42220	Os12g0616800	brown
LOC_Os12g42430	Os12g0619000	brown
Os12g0625101	Os12g0625101	brown
LOC_Os12g43000	Os12g0625200	brown
LOC_Os12g43790	Os12g0634500	brown
LOC_Os12g44080	Os12g0637900	brown
LOC_Os12g44100	Os12g0638200	brown
LOC_Os12g44360	Os12g0641100	brown
LOC_Os02g01140	Os02g0101400	brown
LOC_Os02g01280	Os02g0102900	brown
LOC_Os02g01520	Os02g0105500	brown
LOC_Os02g02190	Os02g0112600	brown
LOC_Os02g02524	Os02g0117200	brown
Os02g0119000	Os02g0119000	brown
LOC_Os02g02700	Os02g0119200	brown
LOC_Os02g02750	Os02g0119800	brown
LOC_Os02g02800	Os02g0120300	brown
LOC_Os02g02950	Os02g0121900	brown
LOC_Os02g03060	Os02g0123100	brown
LOC_Os02g03250	Os02g0125000	brown
LOC_Os02g03430	Os02g0126600	brown
LOC_Os02g03450	Os02g0126800	brown
LOC_Os02g04560	Os02g0138200	brown
Os02g0139450	Os02g0139450	brown
LOC_Os02g04970	Os02g0142500	brown
LOC_Os02g05830	Os02g0152400	brown
LOC_Os02g06520	Os02g0160200	brown
LOC_Os02g06520	Os02g0160200	brown
LOC_Os02g06890	Os02g0164800	brown
LOC_Os02g06910	Os02g0164900	brown
LOC_Os02g06970	Os02g0165800	brown
LOC_Os02g07680	Os02g0173100	brown
LOC_Os02g07870	Os02g0175400	brown
LOC_Os02g08320	Os02g0179500	brown
LOC_Os02g08360	Os02g0179900	brown
LOC_Os02g08380	Os02g0180200	brown
LOC_Os02g08540	Os02g0182700	brown
LOC_Os02g09470	Os02g0187600	brown
LOC_Os02g09690	Os02g0189900	brown
Os02g0192900	Os02g0192900	brown
LOC_Os02g10510	Os02g0198600	brown
LOC_Os02g10650	Os02g0200000	brown
LOC_Os02g10880	Os02g0203300	brown
LOC_Os11g46240	Os11g0689400	brown
LOC_Os02g12600	Os02g0217800	brown
LOC_Os02g13140	Os02g0224400	brown
LOC_Os02g13650	Os02g0230200	brown
LOC_Os02g13960	Os02g0234300	brown
LOC_Os02g14860	Os02g0246300	brown
LOC_Os02g15950	Os02g0260200	brown
LOC_Os02g15950	Os02g0260200	brown
LOC_Os02g16730	Os02g0267200	brown
LOC_Os02g17970	Os02g0281000	brown
LOC_Os02g17970	Os02g0281000	brown
LOC_Os02g20160	Os02g0304800	brown
LOC_Os02g25020	Os02g0448000	brown
Os02g0462000	Os02g0462000	brown
LOC_Os02g26440	Os02g0462900	brown
LOC_Os02g26984	Os02g0469200	brown
LOC_Os02g27769	Os02g0478700	brown
LOC_Os02g28970	Os02g0491300	brown
LOC_Os02g30600	Os02g0509500	brown
LOC_Os02g30630	Os02g0510200	brown
LOC_Os02g31030	Os02g0514500	brown
LOC_Os02g32080	Os02g0520500	brown
LOC_Os02g32280	Os02g0522700	brown
LOC_Os02g32490	Os02g0525900	brown
LOC_Os02g32540	Os02g0526600	brown
LOC_Os02g33000	Os02g0532900	brown
LOC_Os02g33030	Os02g0533300	brown
LOC_Os02g33420	Os02g0537400	brown
LOC_Os02g33600	Os02g0539500	brown
LOC_Os02g33710	Os02g0541300	brown
LOC_Os02g34690	Os02g0552000	brown
LOC_Os02g34930	Os02g0554800	brown
LOC_Os02g34930	Os02g0554800	brown
LOC_Os02g35039	Os02g0556100	brown
LOC_Os02g35130	Os02g0557100	brown
LOC_Os02g35500	Os02g0562700	brown
LOC_Os02g35630	Os02g0564400	brown
LOC_Os02g35630	Os02g0564400	brown
LOC_Os02g35830	Os02g0566400	brown
LOC_Os02g36880	Os02g0579000	brown
LOC_Os02g37070	Os02g0581200	brown
LOC_Os02g37930	Os02g0592400	brown
LOC_Os01g34660	Os01g0531000	brown
LOC_Os02g38040	Os02g0593600	brown
LOC_Os02g39010	Os02g0602100	brown
LOC_Os02g39010	Os02g0602100	brown
LOC_Os02g39040	Os02g0602400	brown
LOC_Os02g39070	Os02g0602800	brown
LOC_Os02g39400	Os02g0606800	brown
LOC_Os02g38750	Os02g0599500	brown
LOC_Os02g40080	Os02g0614400	brown
LOC_Os02g40500	Os02g0618100	brown
LOC_Os02g40700	Os02g0620400	brown
LOC_Os02g40890	Os02g0622400	brown
LOC_Os02g41580	Os02g0625300	brown
LOC_Os02g42290	Os02g0634500	brown
LOC_Os02g42310	Os02g0634700	brown
LOC_Os11g43890	Os11g0660300	brown
LOC_Os02g43180	Os02g0646400	brown
LOC_Os02g43540	Os02g0651900	brown
LOC_Os02g43700	Os02g0653900	brown
LOC_Os02g44100	Os02g0658300	brown
LOC_Os02g44370	Os02g0663100	brown
LOC_Os02g44630	Os02g0666200	brown
LOC_Os02g44880	Os02g0669500	brown
LOC_Os02g45054	Os02g0672100	brown
LOC_Os02g45120	Os02g0672700	brown
LOC_Os02g45390	Os02g0676500	brown
LOC_Os02g46320	Os02g0688500	brown
LOC_Os02g46380	Os02g0689200	brown
LOC_Os02g46490	Os02g0690500	brown
LOC_Os02g46520	Os02g0690800	brown
LOC_Os02g46930	Os02g0696700	brown
LOC_Os02g47190	Os02g0700300	brown
LOC_Os02g47470	Os02g0703600	brown
LOC_Os02g47744	Os02g0706400	brown
LOC_Os02g47920	Os02g0709000	brown
LOC_Os02g48470	Os02g0715300	brown
LOC_Os02g48680	Os02g0718000	brown
LOC_Os02g48680	Os02g0718000	brown
LOC_Os02g48730	Os02g0719000	brown
LOC_Os02g48740	Os02g0719100	brown
LOC_Os02g49160	Os02g0723400	brown
LOC_Os02g49160	Os02g0723400	brown
LOC_Os02g49310	Os02g0725000	brown
LOC_Os02g49470	Os02g0726600	brown
Os02g0729900	Os02g0729900	brown
Os02g0729900	Os02g0729900	brown
LOC_Os02g50450	Os02g0738100	brown
LOC_Os02g50700	Os02g0740500	brown
LOC_Os02g50740	Os02g0740900	brown
LOC_Os02g51040	Os02g0744200	brown
LOC_Os02g51080	Os02g0744900	brown
LOC_Os02g51540	Os02g0751100	brown
LOC_Os02g51540	Os02g0751100	brown
LOC_Os02g51600	Os02g0751900	brown
LOC_Os02g51770	Os02g0754000	brown
LOC_Os02g52230	Os02g0759700	brown
LOC_Os02g52260	Os02g0759900	brown
LOC_Os02g52316	Os02g0760600	brown
LOC_Os02g53100	Os02g0770500	brown
LOC_Os02g53720	Os02g0777400	brown
LOC_Os02g53810	Os02g0778500	brown
LOC_Os02g54510	Os02g0786200	brown
LOC_Os02g54624	Os02g0787500	brown
LOC_Os02g54870	Os02g0791300	brown
LOC_Os02g55190	Os02g0795200	brown
LOC_Os02g55590	Os02g0799300	brown
LOC_Os02g55990	Os02g0803600	brown
LOC_Os02g56510	Os02g0809800	brown
LOC_Os02g56720	Os02g0812000	brown
Os02g0813133	Os02g0813133	brown
LOC_Os02g57040	Os02g0815500	brown
LOC_Os02g57140	Os02g0816400	brown
LOC_Os02g57720	Os02g0823100	brown
LOC_Os02g57720	Os02g0823100	brown
LOC_Os02g58070	Os02g0827100	brown
LOC_Os02g58080	Os02g0827200	brown
LOC_Os02g58720	Os02g0833900	brown
LOC_Os02g01010	Os02g0100100	brown
LOC_Os02g01100	Os02g0101000	brown
LOC_Os02g01730	Os02g0106900	brown
LOC_Os02g01790	Os02g0107600	brown
LOC_Os02g01980	Os02g0110000	brown
LOC_Os02g02400	Os02g0115700	brown
LOC_Os02g02410	Os02g0115900	brown
LOC_Os02g02820	Os02g0120500	brown
LOC_Os02g03260	Os02g0125100	brown
LOC_Os02g04690	Os02g0139500	brown
LOC_Os02g05840	Os02g0152500	brown
LOC_Os02g06190	Os02g0156400	brown
LOC_Os02g06790	Os02g0163600	brown
LOC_Os02g07220	Os02g0168700	brown
LOC_Os02g07310	Os02g0169400	brown
LOC_Os02g07460	Os02g0170701	brown
LOC_Os02g07920	Os02g0175900	brown
LOC_Os02g08200	Os02g0178600	brown
LOC_Os02g08350	Os02g0179800	brown
LOC_Os02g08530	Os02g0182600	brown
LOC_Os02g09340	Os02g0186400	brown
LOC_Os02g09490	Os02g0187800	brown
LOC_Os02g09590	Os02g0189000	brown
LOC_Os02g09780	Os02g0190900	brown
LOC_Os02g09850	Os02g0191800	brown
LOC_Os02g10130	Os02g0194800	brown
Os02g0199600	Os02g0199600	brown
LOC_Os02g11070	Os02g0205500	brown
LOC_Os02g12300	Os02g0214400	brown
LOC_Os02g12740	Os02g0219400	brown
LOC_Os02g13660	Os02g0230300	brown
LOC_Os02g13660	Os02g0230300	brown
LOC_Os02g13870	Os02g0232900	brown
LOC_Os02g14840	Os02g0245800	brown
LOC_Os02g15178	Os02g0249800	brown
LOC_Os02g15880	Os02g0259100	brown
LOC_Os02g16450	Os02g0264300	brown
Os02g0274200	Os02g0274200	brown
LOC_Os02g17534	Os02g0275200	brown
LOC_Os02g17680	Os02g0276900	brown
LOC_Os02g18880	Os02g0291000	brown
LOC_Os02g19820	Os02g0301100	brown
Os02g0307300	Os02g0307300	brown
LOC_Os02g21510	Os02g0320100	brown
LOC_Os11g42890	Os11g0648800	brown
LOC_Os02g26014	Os02g0458100	brown
LOC_Os02g26650	Os02g0465400	brown
LOC_Os02g26700	Os02g0465900	brown
Os02g0473000	Os02g0473000	brown
Os02g0489600	Os02g0489600	brown
LOC_Os02g28980	Os02g0491400	brown
LOC_Os02g29320	Os02g0495900	brown
LOC_Os02g29320	Os02g0495900	brown
LOC_Os02g29464	Os02g0497500	brown
LOC_Os02g30210	Os02g0504900	brown
LOC_Os02g30790	Os02g0511800	brown
LOC_Os02g30790	Os02g0511800	brown
LOC_Os02g32060	Os02g0520100	brown
LOC_Os02g32530	Os02g0526500	brown
LOC_Os02g32590	Os02g0527300	brown
LOC_Os02g32660	Os02g0528200	brown
LOC_Os02g32860	Os02g0530600	brown
LOC_Os02g32940	Os02g0531450	brown
LOC_Os02g33500	Os02g0538000	brown
Os02g0546500	Os02g0546500	brown
LOC_Os02g34410	Os02g0548700	brown
LOC_Os02g35090	Os02g0556800	brown
LOC_Os02g35190	Os02g0558100	brown
LOC_Os02g35490	Os02g0562600	brown
LOC_Os02g35690	Os02g0565000	brown
LOC_Os02g37190	Os02g0582900	brown
LOC_Os02g37190	Os02g0582900	brown
LOC_Os07g15270	Os07g0256200	brown
LOC_Os07g15270	Os07g0256200	brown
LOC_Os07g15270	Os07g0256200	brown
LOC_Os07g15270	Os07g0256200	brown
LOC_Os02g39550	Os02g0608400	brown
LOC_Os02g39720	Os02g0610600	brown
LOC_Os02g39830	Os02g0611450	brown
LOC_Os02g39930	Os02g0612900	brown
LOC_Os02g40420	Os02g0617200	brown
LOC_Os02g40664	Os02g0619600	brown
LOC_Os02g41590	Os02g0625500	brown
LOC_Os02g41954	Os02g0630300	brown
LOC_Os02g42530	Os02g0637800	brown
LOC_Os02g42570	Os02g0638300	brown
LOC_Os02g42585	Os02g0638650	brown
LOC_Os02g43590	Os02g0652300	brown
LOC_Os02g43850	Os02g0655600	brown
LOC_Os02g43870	Os02g0655800	brown
LOC_Os02g44870	Os02g0669100	brown
LOC_Os02g45130	Os02g0672800	brown
LOC_Os02g45200	Os02g0673700	brown
LOC_Os02g45940	Os02g0684500	brown
LOC_Os02g46460	Os02g0689900	brown
LOC_Os02g46680	Os02g0693700	brown
LOC_Os02g47410	Os02g0702500	brown
LOC_Os02g47560	Os02g0704300	brown
LOC_Os02g47610	Os02g0705000	brown
LOC_Os02g47660	Os02g0705500	brown
LOC_Os02g47940	Os02g0709200	brown
LOC_Os02g48116	Os02g0711000	brown
LOC_Os02g48350	Os02g0714100	brown
Os02g0718100	Os02g0718100	brown
LOC_Os02g49370	Os02g0725700	brown
LOC_Os02g49720	Os02g0730000	brown
LOC_Os02g50630	Os02g0739700	brown
LOC_Os02g51060	Os02g0744600	brown
LOC_Os02g51320	Os02g0747900	brown
LOC_Os02g51750	Os02g0753800	brown
LOC_Os02g52010	Os02g0756800	brown
Os08g0267900	Os08g0267900	brown
LOC_Os02g52470	Os02g0762300	brown
LOC_Os02g52650	Os02g0764500	brown
LOC_Os02g52780	Os02g0766700	brown
LOC_Os02g52810	Os02g0767000	brown
LOC_Os02g52810	Os02g0767000	brown
LOC_Os02g52930	Os02g0768300	brown
LOC_Os02g52930	Os02g0768300	brown
LOC_Os02g53160	Os02g0771400	brown
LOC_Os02g53520	Os02g0775400	brown
LOC_Os02g54020	Os02g0780800	brown
LOC_Os02g54130	Os02g0782300	brown
LOC_Os02g54830	Os02g0790600	brown
LOC_Os02g55000	Os02g0793000	brown
LOC_Os02g55890	Os02g0802500	brown
Os02g0804150	Os02g0804150	brown
LOC_Os02g56520	Os02g0809900	brown
LOC_Os02g57110	Os02g0816200	brown
LOC_Os02g57110	Os02g0816200	brown
LOC_Os02g58540	Os02g0832150	brown
LOC_Os03g01210	Os03g0101800	brown
LOC_Os03g01240	Os03g0102300	brown
LOC_Os03g01300	Os03g0103200	brown
LOC_Os03g01880	Os03g0109300	brown
LOC_Os03g02270	Os03g0113800	brown
LOC_Os03g02270	Os03g0113800	brown
LOC_Os03g02320	Os03g0114300	brown
LOC_Os03g02820	Os03g0120000	brown
LOC_Os03g02820	Os03g0120000	brown
LOC_Os03g03690	Os03g0129000	brown
LOC_Os03g03810	Os03g0130300	brown
LOC_Os03g03870	Os03g0130800	brown
LOC_Os03g03880	Os03g0130900	brown
LOC_Os03g03949	Os03g0131500	brown
LOC_Os03g04110	Os03g0133400	brown
LOC_Os03g04340	Os03g0136200	brown
LOC_Os03g04450	Os03g0137400	brown
LOC_Os03g04450	Os03g0137400	brown
Os03g0139300	Os03g0139300	brown
LOC_Os03g04650	Os03g0140100	brown
LOC_Os03g04770	Os03g0141200	brown
LOC_Os03g04990	Os03g0143700	brown
LOC_Os03g04990	Os03g0143700	brown
LOC_Os03g05020	Os03g0143800	brown
LOC_Os03g05270	Os03g0145900	brown
LOC_Os03g05330	Os03g0146600	brown
LOC_Os03g05900	Os03g0153900	brown
LOC_Os03g55820	Os03g0767500	brown
LOC_Os03g06120	Os03g0157300	brown
LOC_Os03g06120	Os03g0157300	brown
LOC_Os03g06190	Os03g0157800	brown
LOC_Os03g06720	Os03g0163100	brown
LOC_Os03g06720	Os03g0163100	brown
LOC_Os03g06850	Os03g0164300	brown
LOC_Os03g07000	Os03g0166200	brown
LOC_Os03g07190	Os03g0168200	brown
LOC_Os03g07590	Os03g0172100	brown
LOC_Os03g08360	Os03g0181500	brown
LOC_Os03g08360	Os03g0181500	brown
LOC_Os03g08550	Os03g0183800	brown
LOC_Os03g08580	Os03g0184100	brown
LOC_Os03g08860	Os03g0187600	brown
LOC_Os03g08860	Os03g0187600	brown
LOC_Os03g10030	Os03g0196400	brown
LOC_Os03g11210	Os03g0210500	brown
LOC_Os03g11210	Os03g0210500	brown
LOC_Os03g11310	Os03g0211600	brown
LOC_Os03g11600	Os03g0215200	brown
LOC_Os03g12590	Os03g0227000	brown
LOC_Os03g12860	Os03g0231000	brown
Os03g0231400	Os03g0231400	brown
LOC_Os03g12890	Os03g0231600	brown
LOC_Os03g13100	Os03g0233500	brown
LOC_Os03g13220	Os03g0235100	brown
LOC_Os03g13220	Os03g0235100	brown
LOC_Os03g14020	Os03g0243800	brown
LOC_Os03g14300	Os03g0247200	brown
Os03g0251100	Os03g0251100	brown
Os03g0251100	Os03g0251100	brown
Os03g0251100	Os03g0251100	brown
LOC_Os03g15270	Os03g0258200	brown
LOC_Os03g15420	Os03g0260000	brown
LOC_Os03g15420	Os03g0260000	brown
LOC_Os03g15880	Os03g0265500	brown
LOC_Os03g15910	Os03g0265800	brown
LOC_Os03g15960	Os03g0266300	brown
LOC_Os01g20720	Os01g0308300	brown
LOC_Os03g17220	Os03g0280750	brown
LOC_Os03g17660	Os03g0285100	brown
LOC_Os03g17660	Os03g0285100	brown
LOC_Os03g17870	Os03g0288000	brown
LOC_Os03g17990	Os03g0289200	brown
Os03g0292600	Os03g0292600	brown
LOC_Os03g18360	Os03g0294700	brown
LOC_Os03g18420	Os03g0295500	brown
LOC_Os03g18510	Os03g0296400	brown
LOC_Os03g18680	Os03g0298300	brown
LOC_Os03g18890	Os03g0300900	brown
LOC_Os03g19190	Os03g0304400	brown
LOC_Os03g19400	Os03g0307000	brown
LOC_Os03g19500	Os03g0308000	brown
LOC_Os03g19720	Os03g0310800	brown
LOC_Os03g20370	Os03g0319300	brown
LOC_Os04g36590	Os04g0443000	brown
LOC_Os03g21230	Os03g0329700	brown
LOC_Os03g21390	Os03g0331900	brown
LOC_Os03g21680	Os03g0334700	brown
LOC_Os03g21730	Os03g0335500	brown
LOC_Os03g21890	Os03g0337500	brown
LOC_Os03g21970	Os03g0338400	brown
LOC_Os03g22810	Os03g0351500	brown
LOC_Os03g22810	Os03g0351500	brown
LOC_Os03g23940	Os03g0355500	brown
LOC_Os03g24220	Os03g0356700	brown
LOC_Os03g24220	Os03g0356700	brown
LOC_Os03g24600	Os03g0360700	brown
LOC_Os03g24600	Os03g0360700	brown
LOC_Os03g24844	Os03g0363400	brown
LOC_Os03g25110	Os03g0366700	brown
LOC_Os03g25260	Os03g0367800	brown
LOC_Os03g25420	Os03g0370200	brown
LOC_Os03g26910	Os03g0386500	brown
LOC_Os03g26930	Os03g0386800	brown
LOC_Os03g26930	Os03g0386800	brown
LOC_Os03g27960	Os03g0397400	brown
LOC_Os03g28980	Os03g0403400	brown
LOC_Os03g28990	Os03g0403600	brown
LOC_Os03g29190	Os03g0405500	brown
LOC_Os03g29810	Os03g0411500	brown
Os02g0807750	Os02g0807750	brown
LOC_Os03g38540	Os03g0582000	brown
LOC_Os03g39129	Os03g0588200	brown
LOC_Os03g39129	Os03g0588200	brown
LOC_Os03g39820	Os03g0595200	brown
LOC_Os03g41229	Os03g0608800	brown
LOC_Os03g41419	Os03g0610650	brown
LOC_Os03g42600	Os03g0624300	brown
LOC_Os03g42710	Os03g0625300	brown
LOC_Os03g44300	Os03g0645100	brown
LOC_Os03g44300	Os03g0645100	brown
LOC_Os03g44420	Os03g0646100	brown
LOC_Os03g44420	Os03g0646100	brown
Os03g0673100	Os03g0673100	brown
LOC_Os03g47240	Os03g0675700	brown
LOC_Os03g47270	Os03g0676300	brown
LOC_Os03g47270	Os03g0676300	brown
LOC_Os03g47500	Os03g0678400	brown
LOC_Os03g47500	Os03g0678400	brown
LOC_Os03g47500	Os03g0678400	brown
LOC_Os03g47940	Os03g0683800	brown
LOC_Os03g48540	Os03g0691800	brown
LOC_Os03g48970	Os03g0696300	brown
LOC_Os03g50290	Os03g0710800	brown
LOC_Os03g50480	Os03g0712700	brown
LOC_Os03g50510	Os03g0713000	brown
LOC_Os03g50520	Os03g0713100	brown
LOC_Os03g50885	Os03g0718100	brown
LOC_Os03g50885	Os03g0718100	brown
LOC_Os03g51350	Os03g0723400	brown
LOC_Os03g51580	Os03g0725800	brown
LOC_Os03g51984	Os03g0729700	brown
LOC_Os03g52239	Os03g0732100	brown
LOC_Os03g52470	Os03g0735100	brown
LOC_Os03g53580	Os03g0747100	brown
LOC_Os03g53660	Os03g0747900	brown
LOC_Os03g53690	Os03g0748100	brown
LOC_Os03g53980	Os03g0751000	brown
LOC_Os03g54150	Os03g0752700	brown
LOC_Os03g54760	Os03g0754800	brown
LOC_Os03g55280	Os03g0760700	brown
LOC_Os03g55280	Os03g0760700	brown
LOC_Os03g55490	Os03g0763000	brown
LOC_Os03g55950	Os03g0769400	brown
LOC_Os03g55980	Os03g0769700	brown
LOC_Os03g55990	Os03g0769800	brown
LOC_Os03g56660	Os03g0778000	brown
LOC_Os03g56810	Os03g0780600	brown
LOC_Os03g56970	Os03g0783000	brown
LOC_Os03g57100	Os03g0784400	brown
LOC_Os03g57880	Os03g0792800	brown
LOC_Os03g57880	Os03g0792800	brown
LOC_Os03g58330	Os03g0797600	brown
LOC_Os03g58330	Os03g0797600	brown
LOC_Os03g58840	Os03g0803000	brown
LOC_Os03g59020	Os03g0804800	brown
LOC_Os03g59240	Os03g0807100	brown
LOC_Os03g59300	Os03g0807700	brown
LOC_Os03g59310	Os03g0807800	brown
LOC_Os03g60080	Os03g0815100	brown
LOC_Os03g60370	Os03g0818100	brown
LOC_Os03g60460	Os03g0819100	brown
LOC_Os03g60790	Os03g0822800	brown
LOC_Os03g61750	Os03g0833200	brown
LOC_Os03g61960	Os03g0835900	brown
LOC_Os03g62010	Os03g0836300	brown
LOC_Os03g62090	Os03g0837100	brown
LOC_Os03g62090	Os03g0837100	brown
LOC_Os03g62370	Os03g0840200	brown
LOC_Os03g62660	Os03g0843700	brown
LOC_Os03g62750	Os03g0844700	brown
LOC_Os03g62750	Os03g0844700	brown
LOC_Os03g63020	Os03g0847600	brown
LOC_Os03g63060	Os03g0847900	brown
LOC_Os03g63450	Os03g0851500	brown
LOC_Os03g63470	Os03g0851600	brown
LOC_Os03g63950	Os03g0856500	brown
LOC_Os03g64050	Os03g0857600	brown
LOC_Os04g15790	Os04g0228000	brown
LOC_Os03g01016	Os03g0100050	brown
Os03g0100200	Os03g0100200	brown
LOC_Os03g01570	Os03g0106000	brown
LOC_Os03g01570	Os03g0106000	brown
LOC_Os03g01800	Os03g0108300	brown
LOC_Os03g02040	Os03g0111200	brown
LOC_Os03g02460	Os03g0115700	brown
LOC_Os03g02590	Os03g0117100	brown
LOC_Os03g02830	Os03g0120100	brown
LOC_Os03g03020	Os03g0122200	brown
LOC_Os03g03370	Os03g0125100	brown
LOC_Os03g03420	Os03g0125700	brown
LOC_Os03g03520	Os03g0126900	brown
LOC_Os03g03860	Os03g0130700	brown
LOC_Os03g03990	Os03g0131900	brown
LOC_Os03g04220	Os03g0134900	brown
LOC_Os03g04410	Os03g0136900	brown
LOC_Os03g04690	Os03g0140500	brown
LOC_Os03g05040	Os03g0144000	brown
LOC_Os03g05340	Os03g0146900	brown
LOC_Os03g05420	Os03g0147700	brown
LOC_Os03g05520	Os03g0149200	brown
LOC_Os03g05780	Os03g0152400	brown
LOC_Os03g55850	Os03g0767800	brown
LOC_Os03g06390	Os03g0159900	brown
LOC_Os03g06910	Os03g0165100	brown
LOC_Os03g07370	Os03g0169800	brown
LOC_Os03g07450	Os03g0170600	brown
LOC_Os03g07840	Os03g0174500	brown
LOC_Os03g07840	Os03g0174500	brown
LOC_Os03g08070	Os03g0178100	brown
LOC_Os03g08280	Os03g0180400	brown
LOC_Os03g08720	Os03g0185700	brown
LOC_Os03g09080	Os03g0190800	brown
LOC_Os03g09090	Os03g0190900	brown
LOC_Os03g09170	Os03g0191900	brown
LOC_Os03g09250	Os03g0192700	brown
LOC_Os03g09310	Os03g0193225	brown
LOC_Os03g09310	Os03g0193225	brown
LOC_Os03g10210	Os03g0198600	brown
LOC_Os03g10510	Os03g0202200	brown
LOC_Os03g10820	Os03g0206100	brown
LOC_Os03g11550	Os03g0214200	brown
LOC_Os03g11580	Os03g0214900	brown
LOC_Os03g11580	Os03g0214900	brown
LOC_Os03g12050	Os03g0220300	brown
LOC_Os03g12160	Os03g0221800	brown
LOC_Os03g12290	Os03g0223400	brown
LOC_Os03g12290	Os03g0223400	brown
LOC_Os03g12620	Os03g0227400	brown
LOC_Os03g12730	Os03g0228800	brown
LOC_Os03g13200	Os03g0234900	brown
LOC_Os03g13840	Os03g0241900	brown
LOC_Os03g14140	Os03g0245300	brown
LOC_Os03g14400	Os03g0248200	brown
LOC_Os03g14450	Os03g0248600	brown
LOC_Os03g14610	Os03g0250200	brown
LOC_Os03g14630	Os03g0250400	brown
LOC_Os03g14669	Os03g0251350	brown
LOC_Os03g14669	Os03g0251350	brown
LOC_Os03g15000	Os03g0254900	brown
LOC_Os03g15120	Os03g0256400	brown
LOC_Os03g15530	Os03g0261800	brown
LOC_Os03g15540	Os03g0261900	brown
LOC_Os03g15700	Os03g0263500	brown
LOC_Os03g15800	Os03g0264700	brown
LOC_Os03g16230	Os03g0269100	brown
LOC_Os03g16960	Os03g0277700	brown
LOC_Os03g17140	Os03g0279600	brown
LOC_Os03g17140	Os03g0279600	brown
LOC_Os03g17230	Os03g0280800	brown
LOC_Os03g18430	Os03g0295600	brown
LOC_Os03g18560	Os03g0297000	brown
LOC_Os03g18600	Os03g0297600	brown
LOC_Os03g18720	Os03g0298800	brown
LOC_Os03g18980	Os03g0301800	brown
LOC_Os03g19200	Os03g0304500	brown
Os03g0306301	Os03g0306301	brown
LOC_Os03g19480	Os03g0307800	brown
LOC_Os03g19520	Os03g0308200	brown
LOC_Os03g20420	Os03g0320100	brown
Os03g0332000	Os03g0332000	brown
LOC_Os03g21914	Os03g0337700	brown
LOC_Os03g22270	Os03g0342900	brown
LOC_Os03g22470	Os03g0345300	brown
LOC_Os03g22950	Os03g0352800	brown
LOC_Os03g22950	Os03g0352800	brown
LOC_Os03g24870	Os03g0363600	brown
LOC_Os03g24940	Os03g0364500	brown
LOC_Os03g25920	Os03g0375900	brown
LOC_Os03g26430	Os03g0381000	brown
LOC_Os03g27040	Os03g0388100	brown
LOC_Os03g27120	Os03g0388900	brown
LOC_Os03g27120	Os03g0388900	brown
LOC_Os03g27480	Os03g0392600	brown
LOC_Os03g27800	Os03g0395300	brown
LOC_Os03g28130	Os03g0399400	brown
LOC_Os03g28940	Os03g0402800	brown
LOC_Os03g29850	Os03g0411800	brown
LOC_Os03g30790	Os03g0421400	brown
LOC_Os03g30934	Os03g0423200	brown
LOC_Os03g31044	Os03g0424000	brown
LOC_Os03g32050	Os03g0434800	brown
LOC_Os03g32314	Os03g0438100	brown
LOC_Os03g32314	Os03g0438200	brown
LOC_Os03g34040	Os03g0452300	brown
LOC_Os03g36790	Os03g0565600	brown
LOC_Os03g37640	Os03g0572900	brown
LOC_Os03g39640	Os03g0593200	brown
LOC_Os03g40010	Os03g0596900	brown
LOC_Os03g40040	Os03g0597400	brown
LOC_Os03g40070	Os03g0597600	brown
LOC_Os03g40650	Os03g0603300	brown
Os03g0606600	Os03g0606600	brown
LOC_Os03g41460	Os03g0610900	brown
LOC_Os03g43360	Os03g0632800	brown
LOC_Os03g43684	Os03g0637900	brown
LOC_Os03g43840	Os03g0639600	brown
LOC_Os03g43840	Os03g0639600	brown
LOC_Os03g43840	Os03g0639600	brown
LOC_Os03g43840	Os03g0639600	brown
LOC_Os03g44310	Os03g0645200	brown
LOC_Os03g44890	Os03g0652000	brown
LOC_Os03g45170	Os03g0654400	brown
LOC_Os03g46410	Os03g0666700	brown
LOC_Os03g46910	Os03g0672300	brown
LOC_Os03g47280	Os03g0676400	brown
LOC_Os03g47280	Os03g0676400	brown
LOC_Os03g47550	Os03g0679000	brown
LOC_Os03g48320	Os03g0689400	brown
LOC_Os03g48320	Os03g0689400	brown
LOC_Os03g48480	Os03g0691400	brown
LOC_Os03g48930	Os03g0695600	brown
LOC_Os03g49524	Os03g0702000	brown
LOC_Os03g49610	Os03g0703100	brown
LOC_Os03g49730	Os03g0704200	brown
LOC_Os03g50490	Os03g0712800	brown
LOC_Os03g50540	Os03g0713400	brown
LOC_Os03g51020	Os03g0719500	brown
LOC_Os03g51740	Os03g0727600	brown
LOC_Os03g51650	Os03g0726500	brown
LOC_Os03g51920	Os03g0729000	brown
LOC_Os03g52090	Os03g0730800	brown
LOC_Os03g52780	Os03g0737900	brown
LOC_Os03g53110	Os03g0742400	brown
LOC_Os03g53310	Os03g0744800	brown
LOC_Os03g53950	Os03g0750700	brown
LOC_Os03g55120	Os03g0758500	brown
LOC_Os03g55180	Os03g0759000	brown
LOC_Os03g55660	Os03g0765400	brown
LOC_Os03g55660	Os03g0765400	brown
LOC_Os03g55730	Os03g0766000	brown
LOC_Os03g56840	Os03g0781000	brown
LOC_Os03g57110	Os03g0784500	brown
LOC_Os03g57110	Os03g0784500	brown
LOC_Os03g57320	Os03g0787100	brown
LOC_Os03g57330	Os03g0787200	brown
LOC_Os03g57460	Os03g0788600	brown
LOC_Os03g57790	Os03g0791800	brown
LOC_Os03g58250	Os03g0796900	brown
Os03g0802800	Os03g0802800	brown
LOC_Os03g59050	Os03g0805200	brown
LOC_Os03g59360	Os03g0808300	brown
LOC_Os03g60090	Os03g0815200	brown
LOC_Os03g60120	Os03g0815800	brown
LOC_Os03g60400	Os03g0818400	brown
LOC_Os03g60480	Os03g0819400	brown
LOC_Os03g60650	Os03g0821300	brown
LOC_Os03g60720	Os03g0822000	brown
LOC_Os03g60740	Os03g0822200	brown
LOC_Os03g60840	Os03g0823400	brown
LOC_Os03g60890	Os03g0823900	brown
LOC_Os03g61120	Os03g0826500	brown
LOC_Os03g61510	Os03g0830600	brown
LOC_Os03g61540	Os03g0830900	brown
LOC_Os03g61670	Os03g0832200	brown
LOC_Os03g61810	Os03g0833900	brown
Os03g0840400	Os03g0840400	brown
LOC_Os03g62490	Os03g0841700	brown
LOC_Os03g62680	Os03g0843900	brown
LOC_Os03g62740	Os03g0844600	brown
LOC_Os03g62830	Os03g0845300	brown
LOC_Os03g63074	Os03g0848200	brown
LOC_Os03g63074	Os03g0848200	brown
LOC_Os03g63370	Os03g0850700	brown
LOC_Os03g63380	Os03g0850800	brown
LOC_Os03g64030	Os03g0857500	brown
LOC_Os04g15920	Os04g0229100	brown
LOC_Os04g16450	Os04g0233400	brown
LOC_Os04g01230	Os04g0102500	brown
LOC_Os04g01690	Os04g0107600	brown
LOC_Os04g01740	Os04g0107900	brown
LOC_Os04g01740	Os04g0107900	brown
LOC_Os04g01960	Os04g0110200	brown
LOC_Os04g02900	Os04g0119400	brown
LOC_Os04g05050	Os04g0137100	brown
LOC_Os04g05470	Os04g0140400	brown
LOC_Os01g29610	Os01g0391500	brown
LOC_Os04g12980	Os04g0206700	brown
Os04g0210901	Os04g0210901	brown
Os04g0218600	Os04g0218600	brown
LOC_Os04g11790	Os04g0194000	brown
LOC_Os04g11450	Os04g0191800	brown
LOC_Os04g11390	Os04g0191400	brown
LOC_Os04g10650	Os04g0185100	brown
LOC_Os04g17064	Os04g0244500	brown
LOC_Os04g19740	Os04g0266900	brown
LOC_Os04g20280	Os04g0271200	brown
LOC_Os04g21320	Os04g0281900	brown
Os04g0286400	Os04g0286400	brown
LOC_Os04g24110	Os04g0305700	brown
LOC_Os04g25560	Os04g0321700	brown
LOC_Os04g25380	Os04g0319800	brown
LOC_Os04g25380	Os04g0319800	brown
LOC_Os04g26910	Os04g0338000	brown
LOC_Os04g27060	Os04g0339400	brown
LOC_Os04g27950	Os04g0346800	brown
LOC_Os04g28260	Os04g0350300	brown
LOC_Os04g30200	Os04g0370500	brown
LOC_Os04g30200	Os04g0370500	brown
LOC_Os04g32030	Os04g0390100	brown
LOC_Os04g32110	Os04g0391500	brown
LOC_Os04g32110	Os04g0391500	brown
LOC_Os04g32660	Os04g0398500	brown
LOC_Os04g33030	Os04g0403200	brown
Os04g0405700	Os04g0405700	brown
LOC_Os04g33370	Os04g0407900	brown
LOC_Os04g33370	Os04g0407900	brown
LOC_Os04g33630	Os04g0412200	brown
LOC_Os04g33690	Os04g0412900	brown
LOC_Os04g33860	Os04g0415000	brown
LOC_Os04g33940	Os04g0416000	brown
LOC_Os04g34250	Os04g0419700	brown
Os04g0420400	Os04g0420400	brown
LOC_Os04g35060	Os04g0429800	brown
LOC_Os04g35130	Os04g0430600	brown
LOC_Os04g35190	Os04g0431200	brown
LOC_Os04g35840	Os04g0439100	brown
LOC_Os04g36054	Os04g0442000	brown
LOC_Os04g36058	Os04g0442100	brown
LOC_Os04g37619	Os04g0448900	brown
Os04g0450800	Os04g0450800	brown
LOC_Os04g38390	Os04g0456700	brown
LOC_Os04g38870	Os04g0462500	brown
LOC_Os04g38870	Os04g0462500	brown
LOC_Os04g38920	Os04g0463200	brown
LOC_Os04g39010	Os04g0464100	brown
LOC_Os04g39150	Os04g0465600	brown
LOC_Os04g39210	Os04g0466600	brown
LOC_Os04g39420	Os04g0469500	brown
LOC_Os04g39420	Os04g0469500	brown
LOC_Os04g40070	Os04g0476600	brown
LOC_Os04g40440	Os04g0480500	brown
LOC_Os04g40500	Os04g0481000	brown
LOC_Os04g40700	Os04g0483200	brown
LOC_Os04g40950	Os04g0486600	brown
LOC_Os04g41310	Os04g0490500	brown
LOC_Os04g41330	Os04g0490700	brown
LOC_Os04g41470	Os04g0492100	brown
LOC_Os04g41470	Os04g0492100	brown
LOC_Os03g44630	Os03g0648500	brown
LOC_Os04g42040	Os04g0498000	brown
LOC_Os04g42260	Os04g0500900	brown
LOC_Os04g42290	Os04g0501200	brown
LOC_Os04g42420	Os04g0502800	brown
LOC_Os04g42520	Os04g0504000	brown
LOC_Os04g42620	Os04g0505200	brown
LOC_Os04g42860	Os04g0507700	brown
LOC_Os04g43420	Os04g0514400	brown
LOC_Os04g44110	Os04g0521800	brown
LOC_Os04g44330	Os04g0524900	brown
LOC_Os04g44600	Os04g0528200	brown
LOC_Os04g44870	Os04g0531100	brown
LOC_Os04g45140	Os04g0534000	brown
LOC_Os04g45480	Os04g0538000	brown
LOC_Os04g45690	Os04g0540200	brown
Os04g0545250	Os04g0545250	brown
LOC_Os04g46250	Os04g0547600	brown
LOC_Os04g46810	Os04g0554500	brown
LOC_Os04g47220	Os04g0559700	brown
LOC_Os04g47680	Os04g0564500	brown
LOC_Os04g47680	Os04g0564500	brown
LOC_Os04g48270	Os04g0571300	brown
LOC_Os07g49150	Os07g0691800	brown
LOC_Os04g48710	Os04g0576500	brown
LOC_Os04g48710	Os04g0576500	brown
LOC_Os04g49060	Os04g0579700	brown
LOC_Os04g49410	Os04g0583500	brown
LOC_Os04g49430	Os04g0583700	brown
LOC_Os04g49954	Os04g0589500	brown
LOC_Os04g50730	Os04g0593700	brown
LOC_Os04g51340	Os04g0602500	brown
LOC_Os04g51390	Os04g0603000	brown
LOC_Os04g51560	Os04g0605100	brown
LOC_Os04g51780	Os04g0606800	brown
LOC_Os04g52180	Os04g0611300	brown
LOC_Os07g37750	Os07g0564700	brown
LOC_Os04g52400	Os04g0614000	brown
LOC_Os04g52479	Os04g0615000	brown
LOC_Os04g52550	Os04g0615800	brown
LOC_Os04g52750	Os04g0618400	brown
LOC_Os04g52830	Os04g0619300	brown
LOC_Os04g52850	Os04g0619500	brown
LOC_Os04g53230	Os04g0623800	brown
LOC_Os04g53860	Os04g0630900	brown
LOC_Os04g54610	Os04g0639000	brown
LOC_Os04g54820	Os04g0640800	brown
LOC_Os04g55060	Os04g0643300	brown
LOC_Os04g55510	Os04g0648800	brown
LOC_Os04g55840	Os04g0652600	brown
LOC_Os04g55920	Os04g0653000	brown
LOC_Os04g55920	Os04g0653000	brown
Os04g0657900	Os04g0657900	brown
LOC_Os04g56720	Os04g0662800	brown
LOC_Os04g56939	Os04g0665000	brown
LOC_Os04g57020	Os04g0665800	brown
LOC_Os04g57350	Os04g0669300	brown
Os04g0669400	Os04g0669400	brown
LOC_Os04g57970	Os04g0676400	brown
LOC_Os04g58120	Os04g0677600	brown
LOC_Os04g58210	Os04g0678800	brown
LOC_Os04g58350	Os04g0680000	brown
LOC_Os04g58700	Os04g0683600	brown
LOC_Os04g59050	Os04g0687200	brown
LOC_Os04g59320	Os04g0689400	brown
LOC_Os04g59380	Os04g0690100	brown
LOC_Os04g59420	Os04g0690500	brown
LOC_Os04g59440	Os04g0690800	brown
LOC_Os04g59494	Os04g0691500	brown
LOC_Os04g59610	Os04g0692600	brown
LOC_Os04g53950	Os04g0631200	brown
LOC_Os04g01250	Os04g0102700	brown
LOC_Os04g01320	Os04g0103700	brown
LOC_Os11g15670	Os11g0263000	brown
LOC_Os11g15670	Os11g0263000	brown
LOC_Os04g05650	Os04g0142400	brown
LOC_Os04g08550	Os04g0167800	brown
LOC_Os04g13160	Os04g0208500	brown
LOC_Os11g38020	Os11g0592700	brown
LOC_Os11g38020	Os11g0592700	brown
LOC_Os04g10680	Os04g0185500	brown
LOC_Os04g17100	Os04g0244800	brown
LOC_Os04g17650	Os04g0249500	brown
LOC_Os04g19684	Os04g0266400	brown
LOC_Os04g19684	Os04g0266400	brown
LOC_Os04g22470	Os04g0291900	brown
Os04g0310700	Os04g0310700	brown
LOC_Os04g26834	Os04g0337000	brown
LOC_Os04g28280	Os04g0350700	brown
LOC_Os04g28280	Os04g0350700	brown
LOC_Os04g30430	Os04g0372800	brown
LOC_Os04g30740	Os04g0376100	brown
LOC_Os04g31350	Os04g0382400	brown
LOC_Os04g31700	Os04g0386600	brown
LOC_Os04g31950	Os04g0388900	brown
LOC_Os04g32700	Os04g0398900	brown
LOC_Os04g32950	Os04g0402100	brown
LOC_Os04g33280	Os04g0405600	brown
LOC_Os04g33500	Os04g0410200	brown
LOC_Os04g33500	Os04g0410200	brown
LOC_Os04g33820	Os04g0414500	brown
Os04g0419800	Os04g0419800	brown
LOC_Os04g34440	Os04g0421800	brown
LOC_Os04g34610	Os04g0423600	brown
LOC_Os04g35410	Os04g0433600	brown
LOC_Os04g35480	Os04g0434300	brown
LOC_Os04g35480	Os04g0434300	brown
LOC_Os04g36040	Os04g0441800	brown
LOC_Os04g36800	Os04g0445700	brown
LOC_Os04g36800	Os04g0445700	brown
LOC_Os04g36800	Os04g0445700	brown
LOC_Os04g38310	Os04g0455600	brown
LOC_Os04g38410	Os04g0457000	brown
LOC_Os04g39080	Os04g0464966	brown
LOC_Os04g39900	Os04g0474900	brown
LOC_Os04g40560	Os04g0481600	brown
Os04g0483300	Os04g0483300	brown
LOC_Os04g41130	Os04g0488400	brown
LOC_Os04g41160	Os04g0488700	brown
LOC_Os04g41970	Os04g0497200	brown
LOC_Os04g41990	Os04g0497350	brown
LOC_Os04g41990	Os04g0497350	brown
LOC_Os04g41990	Os04g0497350	brown
LOC_Os04g42540	Os04g0504200	brown
LOC_Os04g42840	Os04g0507500	brown
LOC_Os04g43390	Os04g0513400	brown
LOC_Os04g43430	Os04g0514500	brown
Os04g0521900	Os04g0521900	brown
LOC_Os04g44210	Os04g0523100	brown
LOC_Os04g44354	Os04g0525100	brown
LOC_Os04g44670	Os04g0529100	brown
LOC_Os04g44820	Os04g0530500	brown
LOC_Os04g45070	Os04g0533300	brown
LOC_Os04g45330	Os04g0536300	brown
LOC_Os04g45470	Os04g0537900	brown
LOC_Os04g45490	Os04g0538100	brown
LOC_Os04g45570	Os04g0538700	brown
LOC_Os04g45720	Os04g0540600	brown
LOC_Os04g45920	Os04g0543000	brown
LOC_Os04g46570	Os04g0551300	brown
LOC_Os04g46610	Os04g0551700	brown
LOC_Os04g47270	Os04g0560300	brown
LOC_Os01g08660	Os01g0182200	brown
LOC_Os04g47700	Os04g0564700	brown
LOC_Os04g47780	Os04g0565500	brown
LOC_Os04g47780	Os04g0565500	brown
LOC_Os04g47820	Os04g0566000	brown
LOC_Os04g47820	Os04g0566000	brown
LOC_Os04g47906	Os04g0566800	brown
LOC_Os04g48160	Os04g0569900	brown
LOC_Os04g48230	Os04g0570800	brown
LOC_Os04g48230	Os04g0570800	brown
LOC_Os04g48930	Os04g0578600	brown
LOC_Os04g49210	Os04g0581100	brown
LOC_Os04g49260	Os04g0581800	brown
LOC_Os04g49260	Os04g0581800	brown
LOC_Os04g49550	Os04g0585000	brown
LOC_Os04g49560	Os04g0585100	brown
LOC_Os04g49610	Os04g0585600	brown
LOC_Os04g49610	Os04g0585600	brown
LOC_Os04g50216	Os04g0592600	brown
LOC_Os04g50660	Os04g0592700	brown
Os04g0595800	Os04g0595800	brown
LOC_Os04g50970	Os04g0598000	brown
LOC_Os04g51070	Os04g0599300	brown
LOC_Os04g51440	Os04g0604000	brown
LOC_Os04g51610	Os04g0605500	brown
LOC_Os04g51690	Os04g0606400	brown
LOC_Os04g51710	Os04g0606500	brown
LOC_Os04g51820	Os04g0607500	brown
LOC_Os04g51820	Os04g0607500	brown
Os04g0612100	Os04g0612100	brown
Os04g0612100	Os04g0612100	brown
LOC_Os01g15270	Os01g0256500	brown
LOC_Os04g52600	Os04g0616300	brown
LOC_Os04g52670	Os04g0617050	brown
LOC_Os04g52760	Os04g0618500	brown
LOC_Os04g52860	Os04g0619600	brown
LOC_Os04g53190	Os04g0623300	brown
LOC_Os04g53240	Os04g0624000	brown
LOC_Os04g53996	Os04g0632300	brown
Os04g0632700	Os04g0632700	brown
Os04g0632700	Os04g0632700	brown
LOC_Os04g54370	Os04g0636200	brown
LOC_Os04g54810	Os04g0640700	brown
LOC_Os04g55240	Os04g0645200	brown
LOC_Os04g55480	Os04g0648500	brown
LOC_Os04g55650	Os04g0650000	brown
LOC_Os04g55800	Os04g0652400	brown
LOC_Os04g55800	Os04g0652400	brown
LOC_Os04g56250	Os04g0657600	brown
LOC_Os04g56350	Os04g0658600	brown
LOC_Os04g56670	Os04g0662100	brown
LOC_Os04g56790	Os04g0663700	brown
LOC_Os04g56850	Os04g0664400	brown
LOC_Os04g57130	Os04g0666800	brown
LOC_Os04g57280	Os04g0668400	brown
LOC_Os04g57320	Os04g0668900	brown
LOC_Os04g57560	Os04g0671300	brown
LOC_Os04g57600	Os04g0671800	brown
LOC_Os04g57700	Os04g0673000	brown
LOC_Os04g57850	Os04g0674700	brown
LOC_Os04g57870	Os04g0675000	brown
LOC_Os04g57890	Os04g0675500	brown
LOC_Os11g08950	Os11g0194900	brown
LOC_Os04g58090	Os04g0677300	brown
LOC_Os04g58380	Os04g0680300	brown
LOC_Os04g58380	Os04g0680300	brown
LOC_Os04g59150	Os04g0688100	brown
LOC_Os04g59260	Os04g0689000	brown
LOC_Os04g59624	Os04g0692750	brown
LOC_Os05g01480	Os05g0105100	brown
LOC_Os05g01530	Os05g0105800	brown
LOC_Os05g01690	Os05g0107300	brown
LOC_Os05g02740	Os05g0118800	brown
LOC_Os05g03460	Os05g0125300	brown
LOC_Os05g03574	Os05g0126700	brown
LOC_Os05g03630	Os05g0127400	brown
LOC_Os05g04410	Os05g0134700	brown
LOC_Os05g04470	Os05g0135200	brown
LOC_Os05g04680	Os05g0138000	brown
LOC_Os05g05270	Os05g0144900	brown
LOC_Os05g05450	Os05g0147200	brown
LOC_Os05g05600	Os05g0148700	brown
LOC_Os05g05670	Os05g0149300	brown
LOC_Os05g06110	Os05g0153000	brown
LOC_Os05g07030	Os05g0163000	brown
LOC_Os05g07900	Os05g0171300	brown
LOC_Os05g08600	Os05g0178900	brown
LOC_Os05g09380	Os05g0185800	brown
LOC_Os05g09600	Os05g0188300	brown
LOC_Os05g11580	Os05g0205400	brown
LOC_Os05g11610	Os05g0206000	brown
LOC_Os05g11610	Os05g0206000	brown
LOC_Os05g12260	Os05g0213500	brown
LOC_Os05g14170	Os05g0230600	brown
LOC_Os05g14240	Os05g0231700	brown
LOC_Os09g37300	Os09g0545000	brown
LOC_Os05g15160	Os05g0241200	brown
LOC_Os05g16630	Os05g0255600	brown
LOC_Os05g16670	Os05g0256100	brown
LOC_Os05g17990	Os05g0264200	brown
LOC_Os05g19620	Os05g0277200	brown
LOC_Os05g23740	Os05g0303000	brown
Os05g0307000	Os05g0307000	brown
Os05g0315401	Os05g0315401	brown
LOC_Os05g25850	Os05g0323900	brown
LOC_Os05g26820	Os05g0332300	brown
LOC_Os05g27660	Os05g0342900	brown
LOC_Os05g27660	Os05g0342900	brown
LOC_Os05g28740	Os05g0355400	brown
LOC_Os05g29760	Os05g0361200	brown
LOC_Os05g31680	Os05g0381500	brown
LOC_Os05g32120	Os05g0386900	brown
LOC_Os05g32120	Os05g0386900	brown
LOC_Os05g32210	Os05g0388400	brown
LOC_Os05g32210	Os05g0388400	brown
LOC_Os05g32210	Os05g0388400	brown
LOC_Os05g32270	Os05g0389000	brown
LOC_Os05g33080	Os05g0398800	brown
LOC_Os05g33110	Os05g0399200	brown
LOC_Os05g33110	Os05g0399200	brown
LOC_Os05g33380	Os05g0402700	brown
LOC_Os05g34700	Os05g0419800	brown
LOC_Os05g34720	Os05g0420200	brown
LOC_Os05g34940	Os05g0423400	brown
LOC_Os05g35530	Os05g0430300	brown
LOC_Os05g36090	Os05g0436900	brown
LOC_Os05g36260	Os05g0438500	brown
LOC_Os05g37190	Os05g0444200	brown
LOC_Os05g37700	Os05g0449600	brown
LOC_Os05g37900	Os05g0452800	brown
LOC_Os05g38000	Os05g0454200	brown
LOC_Os05g38250	Os05g0456500	brown
LOC_Os05g38250	Os05g0456500	brown
LOC_Os05g38250	Os05g0456500	brown
LOC_Os05g38250	Os05g0456500	brown
LOC_Os05g38520	Os05g0459900	brown
LOC_Os05g38720	Os05g0462500	brown
LOC_Os05g39680	Os05g0474600	brown
LOC_Os05g40260	Os05g0481000	brown
LOC_Os05g40790	Os05g0486300	brown
LOC_Os05g41120	Os05g0490200	brown
LOC_Os05g42210	Os05g0501400	brown
LOC_Os05g42230	Os05g0501700	brown
LOC_Os05g43170	Os05g0507300	brown
LOC_Os05g43170	Os05g0507300	brown
LOC_Os05g43576	Os05g0511500	brown
LOC_Os05g43690	Os05g0512600	brown
LOC_Os05g43780	Os05g0513300	brown
LOC_Os05g43790	Os05g0513400	brown
LOC_Os05g43840	Os05g0514200	brown
LOC_Os05g43850	Os05g0514300	brown
LOC_Os05g44100	Os05g0517200	brown
LOC_Os05g44120	Os05g0517400	brown
LOC_Os05g44270	Os05g0519000	brown
LOC_Os05g44900	Os05g0524100	brown
LOC_Os05g45850	Os05g0534900	brown
LOC_Os05g46220	Os05g0539600	brown
LOC_Os05g46280	Os05g0540200	brown
LOC_Os05g46360	Os05g0541200	brown
LOC_Os05g46360	Os05g0541200	brown
LOC_Os05g46480	Os05g0542500	brown
LOC_Os05g46510	Os05g0542800	brown
LOC_Os05g46520	Os05g0542900	brown
LOC_Os05g47780	Os05g0551000	brown
LOC_Os05g47940	Os05g0552600	brown
LOC_Os05g48040	Os05g0554000	brown
LOC_Os05g48040	Os05g0554000	brown
LOC_Os05g48260	Os05g0556300	brown
LOC_Os05g48670	Os05g0560400	brown
LOC_Os05g48760	Os05g0561600	brown
LOC_Os05g48760	Os05g0561600	brown
LOC_Os05g48900	Os05g0563600	brown
LOC_Os05g49040	Os05g0565100	brown
LOC_Os05g49260	Os05g0567700	brown
LOC_Os05g50600	Os05g0582800	brown
LOC_Os05g50980	Os05g0587200	brown
LOC_Os05g51070	Os05g0588300	brown
LOC_Os05g51630	Os05g0594700	brown
LOC_Os05g51690	Os05g0595300	brown
LOC_Os05g01470	Os05g0105000	brown
LOC_Os05g02520	Os05g0116000	brown
LOC_Os05g03390	Os05g0124600	brown
LOC_Os11g25220	Os11g0439100	brown
LOC_Os05g03780	Os05g0128400	brown
LOC_Os05g03910	Os05g0129900	brown
LOC_Os05g04220	Os05g0133100	brown
LOC_Os05g04700	Os05g0138300	brown
LOC_Os05g05590	Os05g0148600	brown
LOC_Os05g06780	Os05g0160300	brown
LOC_Os05g07010	Os05g0162800	brown
LOC_Os05g07060	Os05g0163300	brown
LOC_Os05g08560	Os05g0178400	brown
LOC_Os05g09550	Os05g0187800	brown
LOC_Os05g09550	Os05g0187800	brown
LOC_Os05g09550	Os05g0187800	brown
Os05g0193100	Os05g0193100	brown
LOC_Os05g10740	Os05g0196200	brown
LOC_Os05g11260	Os05g0202500	brown
Os05g0203600	Os05g0203600	brown
Os05g0203600	Os05g0203600	brown
Os05g0203600	Os05g0203600	brown
LOC_Os05g11650	Os05g0206600	brown
LOC_Os05g13580	Os05g0223000	brown
LOC_Os05g13780	Os05g0224800	brown
LOC_Os05g14010	Os05g0228400	brown
Os12g0263500	Os12g0263500	brown
LOC_Os12g17070	Os12g0270100	brown
LOC_Os12g17070	Os12g0270100	brown
Os05g0229000	Os05g0229000	brown
LOC_Os05g15170	Os05g0241300	brown
LOC_Os05g15170	Os05g0241300	brown
LOC_Os05g15170	Os05g0241300	brown
LOC_Os05g15530	Os05g0244700	brown
LOC_Os05g18604	Os05g0268500	brown
LOC_Os05g19040	Os05g0272900	brown
LOC_Os05g22940	Os05g0295300	brown
LOC_Os05g23924	Os05g0304900	brown
LOC_Os05g23924	Os05g0304900	brown
LOC_Os05g24900	Os05g0313700	brown
LOC_Os05g25450	Os05g0318700	brown
LOC_Os05g27010	Os05g0335800	brown
LOC_Os11g37890	Os11g0591100	brown
LOC_Os05g30010	Os05g0363500	brown
LOC_Os04g42120	Os04g0498900	brown
LOC_Os05g31670	Os05g0381400	brown
LOC_Os05g31890	Os05g0384300	brown
LOC_Os05g32310	Os05g0389300	brown
LOC_Os05g32500	Os05g0391200	brown
LOC_Os05g32820	Os05g0395000	brown
LOC_Os05g32820	Os05g0395000	brown
LOC_Os05g33290	Os05g0401200	brown
LOC_Os05g33820	Os05g0408300	brown
LOC_Os05g33840	Os05g0408900	brown
LOC_Os05g33840	Os05g0408900	brown
LOC_Os05g33840	Os05g0408900	brown
LOC_Os05g34050	Os05g0411300	brown
LOC_Os05g34050	Os05g0411300	brown
LOC_Os05g34900	Os05g0422600	brown
LOC_Os05g35010	Os05g0424300	brown
LOC_Os05g35570	Os05g0430700	brown
LOC_Os05g35650	Os05g0431700	brown
LOC_Os05g35650	Os05g0431700	brown
LOC_Os05g35850	Os05g0434000	brown
LOC_Os05g36050	Os05g0436100	brown
LOC_Os05g36140	Os05g0437401	brown
LOC_Os05g36990	Os05g0441400	brown
LOC_Os05g36990	Os05g0441400	brown
LOC_Os05g37350	Os05g0446000	brown
LOC_Os05g37950	Os05g0453500	brown
LOC_Os05g38580	Os05g0460700	brown
LOC_Os05g39990	Os05g0477600	brown
LOC_Os05g40200	Os05g0480400	brown
LOC_Os05g40420	Os05g0482700	brown
LOC_Os05g41150	Os05g0490400	brown
LOC_Os05g41200	Os05g0491000	brown
LOC_Os05g41270	Os05g0491900	brown
LOC_Os05g41490	Os05g0494600	brown
LOC_Os05g41760	Os05g0497200	brown
LOC_Os05g41640	Os05g0496200	brown
LOC_Os05g41640	Os05g0496200	brown
LOC_Os05g41930	Os05g0498700	brown
LOC_Os05g42150	Os05g0500900	brown
LOC_Os05g43380	Os05g0509400	brown
LOC_Os05g43830	Os05g0513900	brown
LOC_Os05g44130	Os05g0517500	brown
LOC_Os05g44300	Os05g0519300	brown
LOC_Os05g44780	Os05g0522700	brown
LOC_Os05g44780	Os05g0522700	brown
LOC_Os05g45050	Os05g0526400	brown
Os05g0527400	Os05g0527400	brown
Os05g0527400	Os05g0527400	brown
LOC_Os05g45420	Os05g0530500	brown
LOC_Os05g45990	Os05g0536800	brown
LOC_Os05g46200	Os05g0539400	brown
LOC_Os05g46340	Os05g0540900	brown
LOC_Os05g46460	Os05g0542200	brown
LOC_Os05g46470	Os05g0542300	brown
LOC_Os05g46470	Os05g0542300	brown
LOC_Os05g46750	Os05g0545300	brown
LOC_Os05g47560	Os05g0549100	brown
LOC_Os05g47930	Os05g0552500	brown
LOC_Os05g47960	Os05g0552800	brown
LOC_Os05g48390	Os05g0557700	brown
LOC_Os05g48680	Os05g0560500	brown
LOC_Os05g48840	Os05g0562800	brown
LOC_Os05g49150	Os05g0566500	brown
LOC_Os05g49150	Os05g0566500	brown
LOC_Os05g49700	Os05g0572000	brown
LOC_Os05g49750	Os05g0573000	brown
LOC_Os05g49880	Os05g0574400	brown
LOC_Os05g50190	Os05g0577700	brown
LOC_Os05g50260	Os05g0578600	brown
LOC_Os05g50260	Os05g0578600	brown
LOC_Os05g50260	Os05g0578600	brown
LOC_Os05g50490	Os05g0581900	brown
Os05g0583900	Os05g0583900	brown
LOC_Os05g50730	Os05g0584400	brown
LOC_Os05g50990	Os05g0587300	brown
LOC_Os05g50990	Os05g0587300	brown
LOC_Os05g51680	Os05g0595200	brown
LOC_Os06g01350	Os06g0103200	brown
LOC_Os06g01350	Os06g0103200	brown
LOC_Os06g01640	Os06g0105500	brown
LOC_Os06g02110	Os06g0111200	brown
LOC_Os06g03640	Os06g0126500	brown
LOC_Os06g03670	Os06g0127100	brown
LOC_Os06g03800	Os06g0128700	brown
LOC_Os06g03970	Os06g0130100	brown
LOC_Os06g04500	Os06g0136500	brown
LOC_Os06g04520	Os06g0136700	brown
LOC_Os06g04970	Os06g0142000	brown
LOC_Os06g05550	Os06g0148200	brown
LOC_Os06g05660	Os06g0149400	brown
LOC_Os06g05980	Os06g0153200	brown
LOC_Os06g05870	Os06g0152000	brown
LOC_Os06g06260	Os06g0156700	brown
LOC_Os06g06770	Os06g0163200	brown
LOC_Os06g06780	Os06g0163300	brown
LOC_Os06g06790	Os06g0163400	brown
LOC_Os06g07140	Os06g0167600	brown
LOC_Os06g07560	Os06g0172200	brown
LOC_Os06g07770	Os06g0174350	brown
LOC_Os06g07770	Os06g0174350	brown
LOC_Os06g07860	Os06g0175800	brown
LOC_Os06g07878	Os06g0176000	brown
LOC_Os06g08080	Os06g0178900	brown
LOC_Os06g08280	Os06g0181100	brown
LOC_Os06g08280	Os06g0181200	brown
LOC_Os06g09660	Os06g0196700	brown
[truncated: 3,132 more rows]
