# Supplementary material for: Comparative transcript profiling of alloplasmic male-sterile lines revealed altered gene expression related to pollen development in rice (Oryza sativa L.)
Source: BMC Plant Biol. 2016 Aug 5;16:175. doi: 10.1186/s12870-016-0864-7 (PMC4974769; doi:10.1186/s12870-016-0864-7)
Supplement: Additional file 11: Table S6. — List of primers used for SSR, RT-qPCR and Southern blotting analysis. (XLSX 101 kb) [file 12870_2016_864_MOESM11_ESM.xlsx]

## Sheet: qPCR primers
Additional file 11: Table S6 Primers for SSR, RT-qPCR and Southern blot analysis.
RT-qPCR
ID	Annotation	Forward primer	Revesre primer
LOC_Os04g54340	double-strand break repair protein MRE11	GGCGTTACTGCTTGAATGAC	GTGAACACAGGCAATCCAAC
LOC_Os07g37090	ribosome inactivating protein	CCTCCTGCTCCTCTACCTTC	TCCATCTCCGTCCTGTCTATG
LOC_Os06g49760	invertase/pectin methylesterase inhibitor protein	CGACTGCCTGGAGAACATG	TTGCTCAGGTGCCACTTG
LOC_Os03g07140	male sterility protein	TCGGCGGCAAGAACTTCC	GCTGCGTCACCGTCCTTC
LOC_Os06g40550	ABC-2 type transporter domain protein	CATCGTCGTCGCCAACTG	CACCTGCTGCTTCTACTCTC
LOC_Os07g15460	metal transporter Nramp6	CGTGGCTCTGCTTGTCAAC	GAGGAGGAAGGATGAGGAGTC
LOC_Os09g28400	alpha-amylase precursor	ACGGCTCTACGACCTGAAC	CGGTGGTTGACGACGATG
LOC_Os03g07140	male sterility protein	TCGGCGGCAAGAACTTCC	GCTGCGTCACCGTCCTTC
LOC_Os12g44150	ATPase	CCTCCAAGTTAGCACCATCAG	AGTCAGCATACACAGCAATCAG
LOC_Os05g02060	Tim17	TACGGAGTGGAGAGGATTCG	GGTGATGGCGTCCTTGATG
LOC_Os11g29870	WRKY72	GCCGTCAAGAACAACAAATTCC	CGTCACCACCACCGTCTC
LOC_Os08g27170	Calmodulin bingding protein	CCAACCTCATTGTAACACCATC	CGCCGTCTTCATCGTATCG
LOC_Os04g37600	Phosphate carrier protein	TCCCTTTGCGTATCGTGATG	CACTTGGCTGGTGTTGGAG
Southern blotting
	atp6	AGGGTATGATACCCTTTAGC	GAGATCGTAGAAACATGAGC
	rpl5	AGTACCAAAAGCTGCCTCTG	TTTCCCCCTCATCTTTTAGC
	orfB	CTTCTGGTTATGCCTTTTCC	AGATTATGCTTCCTTGCCCG
	rps14	CACAAACGTAGATTGCTCGC	ATGCCCATCAAAGAACCTCG
	cob	AAAGGATCTTGTAGGTCGGG	TAAGAGACTGATCCGGTGCG
	orf152b	CACTCTTTTCCACCCTATCC	TCAGGGCTCTGCAGTTGAAG

## Sheet: SSR primers
Additional file 11: Table S6 Primers for SSR, RT-qPCR and Southern blot analysis.
RM220-F	GGAAGGTAACTGTTTCCAAC	RM220-R	GAAATGCTTCCCACATGTCT
RM324-F	CTGATTCCACACACTTGTGC	RM324-R	GATTCCACGTCAGGATCTTC
RM339-F	GTAATCGATGCTGTGGGAAG	RM339-R	GAGTCATGTGATAGCCGATATG
RM263-F	CCCAGGCTAGCTCATGAACC	RM263-R	GCTACGTTTGAGCTACCACG
RM341-F	CAAGAAACCTCAATCCGAGC	RM341-R	CTCCTCCCGATCCCAATC
RM16-F	CGCTAGGGCAGCATCTAAA	RM16-R	AACACAGCAGGTACGCGC
RM251-F	GAATGGCAATGGCGCTAG	RM251-R	ATGCGGTTCAAGATTCGATC
RM517-F	GGCTTACTGGCTTCGATTTG	RM517-R	CGTCTCCTTTGGTTAGTGCC
RM241-F	GAGCCAAATAAGATCGCTGA	RM241-R	TGCAAGCAGCAGATTTAGTG
RM261-F	CTACTTCTCCCCTTGTGTCG	RM261-R	TGTACCATCGCCAAATCTCC
RM335-F	GTACACACCCACATCGAGAAG	RM335-R	GCTCTATGCGAGTATCCATGG
RM164-F	TCTTGCCCGTCACTGCAGATATCC	RM164-R	GCAGCCCTAATGCTACAATTCTTC
RM249-F	GGCGTAAAGGTTTTGCATGT	RM249-R	ATGATGCCATGAAGGTCAGC
RM217-F	ATCGCAGCAATGCCTCGT	RM217-R	GGGTGTGAACAAAGACAC
RM225-F	TGCCCATATGGTCTGGATG	RM225-R	GAAAGTGGATCAGGAAGGC
RM234-F	ACAGTATCCAAGGCCCTGG	RM234-R	CACGTGAGACAAAGACGGAG
RM477-F	TCTCGCGGTATAGTTTGTGC	RM477-R	ACCACTACCAGCAGCCTCTG
RM256-F	GACAGGGAGTGATTGAAGGC	RM256-R	GTTGATTTCGCCAAGGGC
RM439-F	TCATAACAGTCCACTCCCCC	RM439-R	TGGTACTCCATCATCCCATG
RM222-F	CTTAAATGGGCCACATGCG	RM222-R	CAAAGCTTCCGGCCAAAAG
RM206-F	CCCATGCGTTTAACTATTCT	RM206-R	CGTTCCATCGATCCGTATGG
RM254-F	AGCCCCGAATAAATCCACCT	RM254-R	CTGGAGGAGCATTTGGTAGC
RM247-F	TAGTGCCGATCGATGTAACG	RM247-R	CATATGGTTTTGACAAAGCG
RM453-F	CGCATCTCTCTCCCTTATCG	RM453-R	CTCTCCTCCTCGTTGTCGTC
RM269-F	GAAAGCGATCGAACCAGC	RM269-R	GCAAATGCGCCTCGTGTC
RM13F	TCCAACATGGCAAGAGAGAG	RM13R	GGTGGCATTCGATTCCAG
RM307F	GTACTACCGACCTACCGTTCAC	RM307R	CTGCTATGCATGAACTGCTC
RM71F	CTAGAGGCGAAAACGAGATG	RM71R	GGGTGGGCGAGGTAATAATG
RM282F	CTGTGTCGAAAGGCTGCAC	RM282R	CAGTCCTGTGTTGCAGCAAG
RM80F	TTGAAGGCGCTGAAGGAG	RM80R	CATCAACCTCGTCTTCACCG
RM315F	GAGGTACTTCCTCCGTTTCAC	RM315R	AGTCAGCTCACTGTGCAGTG
RM1-F	GCGAAAACACAATGCAAAAA	RM1-R	GCGTTGGTTGGACCTGAC
RM6-F	GTCCCCTCCACCCAATTC	RM6-R	TCGTCTACTGTTGGCTGCAC
RM110-F	TCGAAGCCATCCACCAACGAAG	RM110-R	TCCGTACGCCGACGAGGTCGAG
RM252-F	TTCGCTGACGTGATAGGTTG	RM252-R	ATGACTTGATCCCGAGAACG
RM172-F	TGCAGCTGCGCCACAGCCATAG	RM172-R	CAACCACGACACCGCCGTGTTG
RM214-F	CTGATGATAGAAACCTCTTCTC	RM214-R	AAGAACAGCTGACTTCACAA
RM111-F	CACAACCTTTGAGCACCGGGTC	RM111-R	ACGCCTGCAGCTTGATCACCGG
RM264-F	GTTGCGTCCTACTGCTACTTC	RM264-R	GATCCGTGTCGATGATTAGC
RM439-F	TCATAACAGTCCACTCCCCC	RM439-R	TGGTACTCCATCATCCCATG
RM242-F	GGCCAACGTGTGTATGTCTC	RM242-R	TATATGCCAAGACGGATGGG
RM304-F	TCAAACCGGCACATATAAGAC	RM304-R	GATAGGGAGCTGAAGGAGATG
RM224-F	ATCGATCGATCTTCACGAGG	RM224-R	TGCTATAAAAGGCATTCGGG
RM415-F	CTTCGATCCATCATCCATGG	RM415-R	ATTGCTGTACGCAGTTTCGG
RM190-F	GCTACAAATAGCCACCCACACC	RM190-R	CAACACAAGCAGAGAAGTGAAGC
RM232-F	CCGGTATCCTTCGATATTGC	RM232-R	CCGACTTTTCCTCCTGACG
RM208-F	TCTGCAAGCCTTGTCTGATG	RM208-R	TAAGTCGATCATTGTGTGGACC
RM72-F	CCGGCGATAAAACAATGAG	RM72-R	GCATCGGTCCTAACTAAGGG
RM253-F	TCCTTCAAGAGTGCAAAACC	RM253-R	GCATTGTCATGTCGAAGCC
RM258-F	TGCTGTATGTAGCTCGCACC	RM258-R	TGGCCTTTAAAGCTGTCGC
RM195-F	AGAAAGAGAGGCCGTCGGCGGC	RM195-R	GGGCTCACCCCCAAACCTGCAG
RM336-F	CTTACAGAGAAACGGCATCG	RM336-R	GCTGGTTTGTTTCAGGTTCG
RM274-F	CCTCGCTTATGAGAGCTTCG	RM274-R	CTTCTCCATCACTCCCATGG
RM10-F	TTGTCAAGAGGAGGCATCG	RM10-R	CAGAATGGGAAATGGGTCC
